# Supplementary material for: Loss of Arid1a Promotes Neuronal Survival Following Optic Nerve Injury
Source: Front Cell Neurosci. 2020 May 15;14:131. doi: 10.3389/fncel.2020.00131 (PMC7326083; doi:10.3389/fncel.2020.00131)
Supplement: Supplementary file 1 [file Table_1.xlsx]

## Sheet: cKO_WT （RNA-seq）
Upregulated genes （RNA-seq）						Downregulated genes (RNA-seq)
symbol	log2FoldChange	p.value	p.adjust	entrez id		symbol	log2FoldChange	p.value	p.adjust	entrez id
Atp1a3	1.12561	3.46873e-09	5.86338e-06	232975		Ets1	-2.7298	2.38066e-16	4.03641e-12	23871
Cacnb2	1.53232	2.23797e-08	1.64251e-05	12296		Cd3e	-2.65009	9.36275e-13	7.93727e-09	12501
Pdc	2.1691	2.59525e-08	1.7601e-05	20028		Gbp2b	-2.54364	5.20144e-12	2.93968e-08	14468
Gm43670	1.2994	3.62708e-08	2.19633e-05	NA		H2-Ab1	-2.33111	1.45812e-11	6.18062e-08	14961
Mast1	1.4446	4.81693e-08	2.72237e-05	56527		Lyz2	-1.99235	1.0057e-10	3.41034e-07	17105
Gm42716	1.69823	6.3847e-08	3.28038e-05	NA		Calhm6	-2.60044	9.86391e-10	2.40868e-06	215900
Arr3	1.64505	1.30616e-07	5.03318e-05	170735		Gm7666	-7.10744	9.9444e-10	2.40868e-06	665511
Cdh18	1.57834	3.19353e-07	9.9834e-05	320865		Gm4951	-2.79438	2.09032e-09	4.16414e-06	240327
E130310I04Rik	2.19433	3.32648e-07	9.9834e-05	278725		Arhgap27os3	-2.52447	2.21039e-09	4.16414e-06	653030
B230220B15Rik	1.4721	3.57805e-07	0.000104596	320723		Dnase1l3	-3.0081	4.26966e-09	5.86338e-06	13421
Amy2a4	7.12309	5.81202e-07	0.000149307	100043684		Socs1	-2.27242	4.81077e-09	5.86338e-06	12703
Add2	1.43174	1.03064e-06	0.000205583	11519		Sri	-1.37369	4.8304e-09	5.86338e-06	109552
Gm37459	2.3988	3.06302e-06	0.000414571	NA		Sdf2l1	-1.64096	4.99344e-09	5.86338e-06	64136
Gm45179	1.44864	3.33477e-06	0.000427381	NA		Gm19680	-8.05324	5.1873e-09	5.86338e-06	100503415
Gm42899	1.4897	3.33921e-06	0.000427381	NA		Izumo1r	-2.83248	5.90795e-09	6.26058e-06	64931
Plekha6	1.18093	4.371e-06	0.000517325	240753		Gm12250	-2.64547	8.91756e-09	8.89396e-06	631323
Gm47160	1.95397	4.9459e-06	0.000566607	NA		Il2ra	-2.3674	1.72226e-08	1.57118e-05	16184
C130075A20Rik	1.58575	6.12017e-06	0.000636611	320395		Cd79b	-2.87021	1.76069e-08	1.57118e-05	15985
Shroom2	0.962994	6.71162e-06	0.000677355	110380		H2-Ea-ps	-2.23203	1.92288e-08	1.60085e-05	100504404
Pdzph1	1.5968	7.07465e-06	0.000705592	69239		Cd72	-1.78105	1.98277e-08	1.60085e-05	12517
Tmem200a	1.28721	7.19824e-06	0.00071372	77220		Mir155hg	-2.33779	2.1892e-08	1.64251e-05	100653389
Ccdc63	1.76634	8.03097e-06	0.000773665	330188		Ms4a7	-2.37522	2.325e-08	1.64251e-05	109225
Lrrtm4	1.10338	8.78944e-06	0.000823342	243499		Phf11d	-1.84633	3.21366e-08	2.09568e-05	219132
Sgip1	0.915845	8.93543e-06	0.00082787	73094		H2-Aa	-2.26396	3.57162e-08	2.19633e-05	14960
Scamp5	0.90758	9.0114e-06	0.000830371	56807		Efhd2	-2.40779	4.05931e-08	2.3733e-05	27984
Ric3	0.977052	1.24616e-05	0.00102567	320360		Ltb	-2.25158	5.91006e-08	3.15149e-05	16994
Gm45177	1.33847	1.25703e-05	0.00102961	NA		H2-DMb1	-2.16607	5.94797e-08	3.15149e-05	14999
Syt1	1.03813	1.29853e-05	0.00105342	20979		Ccr8	-2.73881	6.71131e-08	3.34677e-05	12776
Srrm4os	1.23189	1.38111e-05	0.00109276	76798		Gnai2	-1.40459	7.70658e-08	3.657e-05	14678
Gm37443	2.69828	1.43234e-05	0.00111914	NA		Ctla4	-3.13513	7.76479e-08	3.657e-05	12477
Magi2	1.05108	1.91653e-05	0.00136533	50791		Slamf9	-2.0129	8.18194e-08	3.74932e-05	98365
Pcdha11	1.28363	2.08878e-05	0.00145144	12942		Rin3	-2.35393	1.09821e-07	4.90003e-05	217835
Ppp2r2b	0.962838	2.12295e-05	0.00146917	72930		Ptafr	-1.78552	1.12815e-07	4.90454e-05	19204
Cdh7	1.4663	2.19812e-05	0.001515	241201		H2-DMb2	-2.57915	1.16138e-07	4.92278e-05	15000
Crx	1.07512	2.47465e-05	0.00163897	12951		Was	-2.17166	1.26524e-07	5.03318e-05	22376
Pde6b	1.59299	2.52135e-05	0.00165696	18587		Runx3	-2.36662	1.273e-07	5.03318e-05	12399
Gm20139	2.23003	3.48692e-05	0.00206451	100504265		Cd93	-2.29192	1.30565e-07	5.03318e-05	17064
Osbp2	0.952861	3.71025e-05	0.0021397	74309		Wipf1	-1.92227	2.10217e-07	7.9205e-05	215280
Dnm3	1.28612	4.02719e-05	0.00229131	103967		Lgals9	-2.02136	2.33884e-07	8.52337e-05	16859
Aebp1	1.25653	4.27965e-05	0.00239477	11568		St6galnac1	-2.47101	2.36272e-07	8.52337e-05	20445
Peg3	0.900047	4.81628e-05	0.00264272	18616		Oasl1	-2.01941	2.46415e-07	8.70409e-05	231655
Kcnh7	1.19241	4.90091e-05	0.00266997	170738		Tgtp1	-3.00866	2.52102e-07	8.72325e-05	21822
Ssc5d	0.929984	5.07778e-05	0.00274184	269855		Slfn2	-2.44751	2.63968e-07	8.95115e-05	20556
Iqsec1	1.00557	5.23567e-05	0.00279154	232227		Ighg2b	-4.2057	2.83471e-07	9.42404e-05	16016
Arhgap24	1.08024	5.67935e-05	0.00295218	231532		Igkv6-32	-3.9331	3.01977e-07	9.84619e-05	434039
Necab1	1.59138	5.83236e-05	0.0029966	69352		Cfb	-2.05675	3.24058e-07	9.9834e-05	14962
Tfrc	0.952784	5.89472e-05	0.00301949	22042		Phf11b	-2.28926	3.24735e-07	9.9834e-05	236451
Rgs22	1.24268	6.04368e-05	0.00304972	626596		Gpr132	-2.28318	3.35626e-07	9.9834e-05	56696
Esrrb	1.24554	6.30193e-05	0.00312147	26380		Gltp	-1.42559	3.85343e-07	0.000110737	56356
Gnb1	1.29483	6.5875e-05	0.00321876	14688		Ifit3b	-1.63816	3.94253e-07	0.000111409	667370
Gm9954	1.31786	7.45177e-05	0.00349018	791323		Pim1	-1.30954	4.27808e-07	0.00011891	18712
Sptbn2	0.99913	7.51162e-05	0.00349889	20743		Ppp1r18	-1.62839	4.61565e-07	0.000126223	76448
Smpd3	1.02095	7.64754e-05	0.00352348	58994		Spsb1	-1.67574	4.79304e-07	0.000128994	74646
Cplx1	0.986455	7.68157e-05	0.00352956	12889		Trac	-2.72229	4.89111e-07	0.000129576	100101484
Sphkap	1.28016	8.16584e-05	0.00370192	77629		Bst2	-2.30791	5.11123e-07	0.000133324	69550
Gm37602	1.63429	8.27889e-05	0.00372254	NA		Gzmb	-2.72151	6.05143e-07	0.000151675	14939
5530401A14Rik	1.21054	8.62309e-05	0.00380709	71388		Htatip2	-2.90125	6.17816e-07	0.000151675	53415
Rgs9	1.17193	8.90173e-05	0.00387041	19739		Hk3	-1.93162	6.20969e-07	0.000151675	212032
Rgs9bp	1.3018	8.91188e-05	0.00387041	243923		Ifit1bl1	-2.20126	6.26202e-07	0.000151675	667373
Ush2a	1.13852	8.96934e-05	0.00387041	22283		Grap2	-2.25689	6.82178e-07	0.000162906	17444
Syp	0.987559	9.04598e-05	0.00387375	20977		Trbc1	-2.56435	7.04603e-07	0.000164261	100125262
Guca1a	1.22497	9.77359e-05	0.00411194	14913		Tgtp2	-2.87938	7.07228e-07	0.000164261	100039796
ccdc198	2.08235	9.85852e-05	0.00411702	67082		Nrros	-1.44382	7.58692e-07	0.000173833	224109
Htr2a	1.57474	9.89008e-05	0.0041179	15558		Selplg	-1.826	7.73787e-07	0.000174928	20345
Pfkfb2	1.0354	0.000100403	0.00416219	18640		Plaur	-2.21306	7.87264e-07	0.000175632	18793
Kcnab3	1.17354	0.000102404	0.00423478	16499		Capg	-2.29441	8.14139e-07	0.000177611	12332
Gm37895	1.83725	0.000103979	0.00427904	NA		Cmtm7	-2.21973	8.17084e-07	0.000177611	102545
Pde6a	1.25326	0.000105151	0.00429864	225600		Ifi47	-2.50905	8.69002e-07	0.000186505	15953
5330439K02Rik	1.53666	0.000106205	0.00431824	108168267		Klf2	-3.81667	9.17903e-07	0.000193413	16598
Sv2b	1.05365	0.000107565	0.00434229	64176		Anxa11	-1.37856	9.24e-07	0.000193413	11744
Gm47647	1.529	0.000112433	0.00450145	NA		Litaf	-1.40149	9.75855e-07	0.000201776	56722
2410021H03Rik	1.30891	0.000117406	0.00462934	69750		Birc3	-2.02828	1.01137e-06	0.000205583	11796
Scrt2	1.53999	0.00012173	0.00471216	545474		Gm14548	-2.16634	1.02028e-06	0.000205583	100038909
Elovl4	1.05	0.000122806	0.0047322	83603		Casp8	-1.82274	1.0853e-06	0.000213044	12370
Rasgrf1	1.31146	0.000128671	0.00486259	19417		Lef1	-1.55306	1.10117e-06	0.000213044	16842
Epha10	0.921362	0.000129807	0.00486828	230735		Arhgdib	-2.35091	1.10574e-06	0.000213044	11857
Lgr5	1.27016	0.000131573	0.00489434	14160		Vasp	-2.03359	1.16788e-06	0.000222487	22323
Vldlr	0.824466	0.000133074	0.00492634	22359		H2-Eb1	-2.15524	1.202e-06	0.000226443	14969
Slc1a7	1.01191	0.000135543	0.00496577	242607		Pik3ap1	-1.69841	1.24928e-06	0.000232764	83490
Gnat1	1.34051	0.00013946	0.00504168	14685		Dap	-1.35793	1.28616e-06	0.000237031	223453
Zc2hc1c	1.69831	0.000143946	0.00515984	72350		Rtp4	-2.27657	1.31435e-06	0.000239621	67775
Tfap2c	1.38772	0.000150583	0.00535248	21420		Cap1	-1.46403	1.37014e-06	0.000242696	12331
Fndc1	1.20111	0.000151293	0.00536647	68655		Zyx	-1.12162	1.37277e-06	0.000242696	22793
Gm19445	1.89022	0.000155505	0.00545878	100502904		Cd53	-2.04221	1.37416e-06	0.000242696	12508
Ap3b2	0.865109	0.000171091	0.00588259	11775		Prex1	-1.53514	1.46272e-06	0.000255674	277360
Chrna2	2.05368	0.000179065	0.00605998	110902		Bin2	-1.82437	1.56301e-06	0.000270417	668218
Ckmt1	0.976592	0.000181673	0.00613597	12716		Tspan32	-2.09503	1.69741e-06	0.000290703	27027
Prom1	1.33385	0.000183298	0.00616225	19126		Syk	-1.89867	1.73003e-06	0.000293326	20963
Sag	1.42378	0.000185693	0.0061977	20215		Fam129b	-1.82917	1.79067e-06	0.000300602	227737
Inka2	0.917386	0.000187873	0.00623363	109050		Gpr141	-1.90377	1.83427e-06	0.000304902	353346
Lrit1	0.855776	0.000198948	0.00643734	239037		Ostf1	-1.47463	1.8634e-06	0.000306738	20409
Aipl1	1.14427	0.000202072	0.00648735	114230		Gfap	-1.83347	2.07232e-06	0.000337655	14580
Rs1	1.36567	0.000208197	0.00662501	20147		Myl9	-1.55956	2.09105e-06	0.000337655	98932
Brinp1	1.13064	0.000209693	0.00662501	56710		Irak3	-1.77471	2.18883e-06	0.000350109	73914
Ppfia2	0.899267	0.000217999	0.00686906	327814		Irf8	-1.85414	2.21656e-06	0.000350242	15900
Cdk14	1.22297	0.000220082	0.00688905	18647		Myc	-2.07386	2.23097e-06	0.000350242	17869
Syne1	1.17399	0.000244409	0.00743979	64009		Cyth4	-1.66405	2.25424e-06	0.000350649	72318
Impdh1	0.956915	0.000257391	0.00768605	23917		Ube2l6	-1.73677	2.39534e-06	0.00036674	56791
Gm43175	1.74531	0.000258061	0.00768968	NA		Gpr65	-1.75767	2.4059e-06	0.00036674	14744
Slitrk1	1.24891	0.000264156	0.00779348	76965		H2-M3	-2.03938	2.42258e-06	0.00036674	14991
Nrl	0.86828	0.000264303	0.00779348	18185		Fgl2	-1.79777	2.48789e-06	0.000372553	14190
Epb41l3	1.03639	0.000269532	0.00787915	13823		Trp53i11	-1.58771	2.51658e-06	0.000372553	277414
Gpr158	1.12696	0.000273022	0.00793219	241263		Sash3	-2.02874	2.5269e-06	0.000372553	74131
Peli3	1.05275	0.000273217	0.00793219	240518		Il7r	-2.2502	2.60055e-06	0.000380106	16197
Tmem266	1.1347	0.000274286	0.00793605	244886		Rab13	-1.50229	2.68224e-06	0.000385228	68328
Slc6a5	1.50322	0.000283365	0.00812935	104245		Mcm3	-1.57555	2.7263e-06	0.000385228	17215
Gm48936	1.30285	0.000285187	0.00815404	NA		Nfkb2	-1.70082	2.72849e-06	0.000385228	18034
Gramd2	1.50595	0.000301365	0.00851606	546134		Acp5	-2.21075	2.73421e-06	0.000385228	11433
Gucy2e	1.23078	0.000305555	0.00856622	14919		Ncr1	-2.39271	2.7492e-06	0.000385228	17086
Zrsr1	1.43823	0.000308761	0.00862444	22183		Arpc1b	-2.03878	2.7832e-06	0.000386796	11867
Disp2	1.07513	0.000310972	0.0086577	214240		Cd40lg	-2.49557	2.81748e-06	0.000388377	21947
Gm42946	1.14842	0.000323505	0.00888985	NA		Rflnb	-2.555	2.99617e-06	0.000409677	76566
Elovl2	1.14006	0.000326481	0.00892821	54326		S1pr4	-2.38533	3.08593e-06	0.000414571	13611
Pbx3	1.16053	0.000331343	0.00901753	18516		Itpkb	-1.98028	3.10531e-06	0.000414571	320404
Kcna4	1.50103	0.000331886	0.00901783	16492		Clec4n	-2.58605	3.2308e-06	0.000427381	56620
Me1	0.93503	0.000335381	0.00909821	17436		Arl5c	-1.66496	3.30822e-06	0.000427381	217151
Opn1mw	1.10814	0.000338446	0.00915207	14539		Ninj1	-1.19298	3.3385e-06	0.000427381	18081
Fut9	1.34236	0.000340175	0.00917424	14348		Limd2	-1.96068	3.3525e-06	0.000427381	67803
Gas6	1.05269	0.000343886	0.0092256	14456		Ftl1	-1.22514	3.39315e-06	0.000429335	14325
Nwd2	0.998324	0.000349476	0.00934599	319807		Tnfaip8l2	-1.68921	3.44246e-06	0.000432347	69769
Slc7a14	1.38789	0.000353998	0.00943716	241919		Hsd11b1	-2.06805	3.54558e-06	0.000439523	15483
Gabrb3	0.841058	0.000355379	0.00945912	14402		Npc2	-1.18511	3.55144e-06	0.000439523	67963
Dnajc27	0.797001	0.000362067	0.00948304	217378		Anxa1	-1.48036	3.58601e-06	0.000440586	16952
Ppip5k1	0.845699	0.000365227	0.00948304	327655		Cd2	-2.42922	3.77897e-06	0.000460953	12481
Pitpnm2os2	1.35407	0.00037097	0.0095881	100047482		Acod1	-2.36793	3.81182e-06	0.000461355	16365
Bbs5	0.966642	0.000373305	0.00963378	72569		Oasl2	-1.75339	3.83669e-06	0.000461355	23962
Ttll7	0.938347	0.000376822	0.00969503	70892		Nfkbia	-1.53146	4.28695e-06	0.000511868	18035
Gm49154	1.36762	0.000380679	0.00976463	NA		Iigp1	-2.79792	4.39368e-06	0.000517325	60440
Egfem1	1.67781	0.0003824	0.0097875	75740		Apobec3	-2.01372	4.43366e-06	0.00051763	80287
Gm42769	1.48893	0.00038857	0.00984783	NA		Klrk1	-2.18044	4.45733e-06	0.00051763	27007
Ache	0.995628	0.00039166	0.00988185	11423		Bcl2	-1.34773	4.8231e-06	0.000556297	12043
Gm17231	1.79251	0.000394367	0.00989127	NA		Gm4739	-1.68493	5.01459e-06	0.00057062	15352
Unc80	1.13693	0.00039694	0.0099411	329178		Xaf1	-2.07179	5.07675e-06	0.000573841	327959
Sv2a	1.10064	0.000398319	0.0099609	64051		Phf11a	-2.23911	5.27277e-06	0.000584875	219131
Gm27151	2.59544	0.000406801	0.0101282	102641617		Svbp	-1.39061	5.29241e-06	0.000584875	69216
Dgke	0.909554	0.000408725	0.0101376	56077		Klhl6	-1.94923	5.29537e-06	0.000584875	239743
Dscaml1	1.10297	0.000408972	0.0101376	114873		Usp18	-1.80753	5.34438e-06	0.000584875	24110
Prtg	1.25206	0.000411532	0.0101821	235472		Nes	-1.77416	5.37121e-06	0.000584875	18008
Grm8	1.51058	0.00041339	0.0102024	14823		Trim12a	-2.22164	5.42078e-06	0.000584875	76681
Gria3	1.07284	0.000420214	0.010281	53623		Ly9	-2.04073	5.44034e-06	0.000584875	17085
Gm15587	1.52784	0.000426086	0.0103824	NA		Ms4a6d	-1.64783	5.45032e-06	0.000584875	68774
Dync1i1	1.32928	0.00042681	0.0103824	13426		Fermt3	-1.69842	5.60364e-06	0.000597545	108101
Cfap61	1.16929	0.000433903	0.0104877	78774		Ctla2a	-2.9344	5.83039e-06	0.000617839	13024
Cdh12	1.00053	0.000434382	0.0104877	215654		Armc7	-1.25407	5.91788e-06	0.000623215	276905
Gm37783	1.95904	0.000436916	0.0105226	NA		Jaml	-2.29975	6.03782e-06	0.000631921	270152
Slc6a15	0.926344	0.000458771	0.010971	103098		Traf3ip3	-1.84733	6.33049e-06	0.000650778	215243
Atp8a2	0.870819	0.000463891	0.0110623	50769		Glrx	-1.1314	6.33314e-06	0.000650778	93692
Mpp4	1.04037	0.000466401	0.0111065	227157		Clec4a1	-1.57362	6.50012e-06	0.000663913	269799
Slc6a9	1.59468	0.000467962	0.0111125	14664		H2-DMa	-1.62268	6.69042e-06	0.000677355	14998
Neurod1	1.07403	0.000478727	0.0113284	18012		Cd74	-1.98624	6.93726e-06	0.000695984	16149
Zfp57	1.24737	0.000495882	0.0116289	22715		Fasl	-2.40894	7.33855e-06	0.000720808	14103
Pde6h	1.28994	0.000497009	0.0116378	78600		Ifi205	-2.49096	7.35715e-06	0.000720808	226695
Mapk8ip2	1.05654	0.00051203	0.0118437	60597		Ubash3a	-2.09847	7.39726e-06	0.000720808	328795
Rp1	1.44482	0.000517235	0.0119129	19888		Cxcr5	-2.6627	7.44237e-06	0.000721059	12145
Gm17984	1.6964	0.00051758	0.0119129	100416228		Clec9a	-3.63506	8.1354e-06	0.000779298	232414
B130024G19Rik	0.923809	0.000518607	0.0119129	434198		Fxyd5	-2.44117	8.2368e-06	0.000782757	18301
Ttc14	0.747832	0.000526679	0.0119646	67120		Themis2	-1.69166	8.26385e-06	0.000782757	230787
Jph3	0.883052	0.000526694	0.0119646	57340		Cyp4f18	-1.94563	8.40432e-06	0.000791641	72054
Spink13	2.57364	0.000529305	0.0119646	100038417		Trbc2	-2.51091	8.85569e-06	0.00082499	100125263
Nbea	0.889844	0.00053218	0.0119988	26422		Cd19	-2.81828	9.08342e-06	0.000832483	12478
Sparcl1	1.02277	0.00053685	0.012056	13602		Evi2b	-2.35551	9.13356e-06	0.000832578	216984
Gm49555	1.88296	0.000540283	0.0121011	NA		Rbm38	-2.21466	9.31806e-06	0.000844854	56190
Bcan	1.29444	0.000542742	0.0121401	12032		Mcoln2	-2.49697	9.45275e-06	0.000850397	68279
Bbs1	0.918354	0.00054855	0.0122377	52028		Crip1	-2.08564	9.47951e-06	0.000850397	12925
Tmem136	1.02674	0.000555983	0.012371	235300		Sp110	-2.23665	9.55529e-06	0.000852684	109032
Amph	0.845321	0.000582635	0.0128293	218038		Cyba	-1.57094	9.74034e-06	0.000864647	13057
Rho	1.14467	0.00058545	0.0128316	212541		Rubcnl	-1.82253	9.82031e-06	0.000867079	271221
Cdhr1	1.1227	0.000585956	0.0128316	170677		Gpsm3	-1.08003	9.87002e-06	0.000867079	106512
Prph2	1.15807	0.000586523	0.0128316	19133		Il10rb	-1.10708	1.00247e-05	0.000876132	16155
Grip1	0.871039	0.000589127	0.0128554	74053		Gpr183	-2.03913	1.04325e-05	0.000907091	321019
Prkcz	0.956931	0.000597497	0.012956	18762		Arf6	-3.77786	1.06023e-05	0.000913005	11845
Pcdha9	1.12047	0.000607485	0.0130876	192161		Tmc8	-2.33828	1.06082e-05	0.000913005	217356
Camkv	1.05021	0.000614877	0.0132132	235604		Ccr7	-2.2203	1.07361e-05	0.000919347	12775
Ndrg3	0.902644	0.000628361	0.0134349	29812		Cd79a	-2.7789	1.08102e-05	0.000921038	12518
Fabp12	1.23176	0.000650395	0.0137448	75497		Igtp	-2.12275	1.11804e-05	0.000943669	16145
Pde6g	1.11184	0.000650964	0.0137448	18588		Pld4	-1.45702	1.11871e-05	0.000943669	104759
Rhot1	0.713553	0.000655187	0.0137967	59040		Serpinb9b	-4.90076	1.12898e-05	0.00094762	20706
E230016M11Rik	1.04393	0.000656593	0.0137967	320172		Glipr1	-2.37796	1.20002e-05	0.00100228	73690
Jakmip3	1.50607	0.000658328	0.0137972	74004		Ighv1-52	-3.20068	1.22184e-05	0.00101454	382696
4632404H12Rik	1.1351	0.000665992	0.0139104	74034		Stx11	-2.29604	1.22666e-05	0.00101454	74732
Prickle2	0.787957	0.000669176	0.0139531	243548		Iglv3	-4.61086	1.26748e-05	0.00103318	404743
Tub	1.44814	0.000670884	0.0139531	22141		Ms4a6c	-1.78132	1.33258e-05	0.0010759	73656
Glp2r	1.24193	0.000671528	0.0139531	93896		Arhgap9	-2.0207	1.35431e-05	0.00108826	216445
Gm44798	1.79153	0.000674333	0.0139824	NA		Cd37	-1.98484	1.36511e-05	0.00109177	12493
Gnb5	0.665112	0.000674588	0.0139824	14697		Xdh	-2.02184	1.37459e-05	0.00109276	22436
Cd276	0.95892	0.000683362	0.0141154	102657		Lcp2	-2.03637	1.38569e-05	0.00109276	16822
Gm29253	1.69613	0.0006846	0.0141209	NA		Hsd17b10	-1.12296	1.40256e-05	0.00110095	15108
Pygm	0.705113	0.000691765	0.0142221	19309		Tapbpl	-1.56738	1.44218e-05	0.00112166	213233
9630010A21Rik	0.97889	0.000692391	0.0142221	319816		2020-09-01	-2.1607	1.47791e-05	0.0011442	54204
Rom1	0.93101	0.000698815	0.014303	19881		Akna	-1.10495	1.49121e-05	0.00114925	100182
Cntn2	2.14438	0.000699335	0.014303	21367		Arhgef3	-1.79674	1.50132e-05	0.0011518	71704
Olfr1372-ps1	1.62915	0.000721976	0.0147129	257871		Itgb7	-2.49736	1.5098e-05	0.00115309	16421
Klhl33	1.13853	0.00072305	0.0147171	546611		Rgs14	-2.32452	1.53852e-05	0.00116976	51791
Stard13	0.972218	0.000726333	0.0147662	243362		Tpm4	-1.43275	1.55235e-05	0.00117501	326618
Rbp3	1.36382	0.000739441	0.0149609	19661		Zbp1	-2.23627	1.56016e-05	0.00117567	58203
Nrxn3	0.825443	0.000741331	0.0149813	18191		Ifi208	-2.21566	1.60856e-05	0.00120678	100033459
Snhg11	1.41457	0.000745666	0.0150152	319317		Tagln2	-2.14296	1.61651e-05	0.0012074	21346
Gm37965	2.82516	0.000747811	0.0150405	NA		Xlr4c	-2.27468	1.6439e-05	0.00122247	72891
Arfgef3	1.08896	0.000752668	0.0151023	215821		1700017B05Rik	-1.69229	1.68088e-05	0.00124451	74211
Rpgr	0.802292	0.000758982	0.0151931	19893		Tnfrsf13b	-1.87569	1.73528e-05	0.00127921	57916
Tro	0.90158	0.000765943	0.0152783	56191		Tbxa2r	-2.12573	1.75157e-05	0.00128267	21390
Gdap1	1.03023	0.000768838	0.015318	14545		Prdx1	-0.868716	1.75512e-05	0.00128267	18477
Csrnp3	1.01195	0.000776815	0.0154046	77771		Tgm2	-1.14237	1.76441e-05	0.00128393	21817
Mir124-2hg	1.03575	0.000780183	0.0154517	70441		Mki67	-2.23933	1.81089e-05	0.00131212	17345
Lrfn5	1.46666	0.000784547	0.0155035	238205		Cd86	-1.4948	1.84896e-05	0.00133181	12524
Syt14	1.58318	0.000787724	0.0155482	329324		Il16	-2.01836	1.85377e-05	0.00133181	16170
Esrrg	1.3089	0.000793428	0.0156425	26381		4933412E12Rik	-1.48345	1.89921e-05	0.0013587	71086
Cngb1	0.939422	0.000807896	0.0158655	333329		Gzmk	-2.54507	1.94829e-05	0.00138215	14945
Cacna1f	0.916662	0.000810717	0.0158726	54652		Ifit3	-1.81608	1.9609e-05	0.0013853	15959
Rims2	0.98435	0.000824886	0.0160573	116838		Ifi204	-1.69422	2.03638e-05	0.00143265	15951
Plxna2	1.32524	0.000830714	0.0161289	18845		Rps6ka1	-1.58146	2.05328e-05	0.00143857	20111
Tppp	1.12288	0.000831416	0.0161289	72948		Ighv1-22	-5.19062	2.06677e-05	0.00144206	780883
Vopp1	0.844139	0.000864537	0.0165201	232023		Ccm2	-1.24801	2.29871e-05	0.00157792	216527
Pcsk2	1.14949	0.000864564	0.0165201	18549		Samd3	-2.3515	2.32133e-05	0.00158292	268288
Sarm1	1.10348	0.000869347	0.0165616	237868		Zc3hav1	-1.80162	2.32467e-05	0.00158292	78781
Grtp1	0.882855	0.000881445	0.0167732	66790		Adora2a	-2.2913	2.3513e-05	0.00159465	11540
Serinc4	1.22854	0.000889244	0.0168508	574418		AI662270	-2.32202	2.40366e-05	0.00161858	100043636
Chrna4	1.01275	0.000889502	0.0168508	11438		Ly6c2	-2.75175	2.40567e-05	0.00161858	100041546
Ccdc85a	1.17895	0.000904524	0.0170213	216613		Nfam1	-1.36079	2.42382e-05	0.00162434	74039
Gckr	1.21552	0.000905629	0.0170232	231103		Cotl1	-1.30849	2.44514e-05	0.00163218	72042
Gria2	1.22848	0.000926322	0.0172422	14800		Prss56	-3.24383	2.45527e-05	0.00163251	69453
Dzank1	1.07595	0.000926923	0.0172422	241688		Coro1a	-2.14843	2.5127e-05	0.00165696	12721
Ccdc126	0.882307	0.000927447	0.0172422	57895		Tmco4	-1.65883	2.53205e-05	0.00165756	77056
Sorbs1	0.718606	0.000929819	0.0172484	20411		Mpeg1	-1.3682	2.58336e-05	0.00168465	17476
Cfap69	1.21089	0.000942759	0.0174313	207686		Sh3bgrl3	-1.55563	2.60152e-05	0.00168999	73723
Ank2	0.637128	0.000954093	0.0176216	109676		Ptprcap	-2.6044	2.63458e-05	0.00170494	19265
Grik2	1.27736	0.000961997	0.0177483	14806		Tbx21	-2.25544	2.67226e-05	0.00172008	57765
Eml1	0.840659	0.000971554	0.0178354	68519		Sp100	-2.08052	2.67827e-05	0.00172008	20684
Scn1a	1.19833	0.000982339	0.0179426	20265		Il10	-4.20241	2.81812e-05	0.00180273	16153
Slc4a10	0.9829	0.000995151	0.0180716	94229		Cd6	-2.27604	2.83861e-05	0.00180273	12511
Wnk3	1.24777	0.000995511	0.0180716	279561		Tnfrsf26	-2.15378	2.84612e-05	0.00180273	244237
Unc79	0.997273	0.0010052	0.0181892	217843		Tigit	-2.64434	2.84949e-05	0.00180273	100043314
Gm47404	2.69346	0.00102394	0.0184045	NA		Arhgap25	-2.01915	2.9037e-05	0.00182349	232201
Rph3a	1.24187	0.0010247	0.0184045	19894		Slc28a2	-2.17691	2.90382e-05	0.00182349	269346
Sntg2	1.09393	0.00104812	0.0186865	268534		Dok1	-1.44222	2.94417e-05	0.00184201	13448
Rapgef5	0.798251	0.00105073	0.018707	217944		Ptpn6	-1.70812	2.96985e-05	0.00185124	15170
Nebl	0.837102	0.00105331	0.0187199	74103		Pirb	-1.47602	2.99018e-05	0.00185473	18733
Mat2a	0.630489	0.00105538	0.0187371	232087		Ripk3	-2.20113	2.99732e-05	0.00185473	56532
Samd11	1.01848	0.00106737	0.018871	231004		Casp12	-1.9379	3.07761e-05	0.00189749	12364
Herc3	0.867645	0.00107055	0.0188879	73998		Arhgdia	-1.11567	3.12267e-05	0.00191829	192662
Ebf1	0.998138	0.00108751	0.0191428	13591		Rgs1	-2.44447	3.15762e-05	0.00192862	50778
Lrp12	0.961371	0.00109245	0.0191745	239393		Ms4a4b	-2.45075	3.16223e-05	0.00192862	60361
Tenm2	0.768745	0.00109425	0.0191845	23964		Abcb1a	-2.13414	3.18295e-05	0.0019343	18671
Napb	0.887869	0.00109598	0.0191845	17957		Epsti1	-2.38832	3.19573e-05	0.00193513	108670
Kcnj14	0.988289	0.00111548	0.0194178	211480		Clec5a	-1.28242	3.23557e-05	0.00195228	23845
Prepl	0.771778	0.00111687	0.0194221	213760		Cd27	-2.19867	3.35628e-05	0.00201793	21940
Pik3r3	0.771584	0.00112532	0.0195489	18710		Batf2	-3.16627	3.37815e-05	0.00201919	74481
Greb1l	1.29138	0.00113549	0.0196982	381157		Lat	-2.20523	3.38219e-05	0.00201919	16797
Gm42770	1.21854	0.00113856	0.0196982	NA		Acss1	-1.79461	3.4909e-05	0.00206451	68738
Fry	0.933768	0.00114485	0.0197647	320365		Trim5	-1.46515	3.49727e-05	0.00206451	667823
Dixdc1	0.835551	0.0011459	0.0197647	330938		BC023105	-2.95702	3.5068e-05	0.00206451	667597
Gm14703	1.92002	0.00115992	0.0199299	632264		Spn	-2.12819	3.55873e-05	0.00208473	20737
Mical2	1.00017	0.00116273	0.0199334	320878		Ramp1	-2.04169	3.56574e-05	0.00208473	51801
Rtbdn	1.00681	0.00116869	0.0199684	234542		Sit1	-2.42811	3.57953e-05	0.0020856	54390
Rnf207	1.32656	0.00117909	0.0200684	433809		Il2rb	-2.19334	3.67157e-05	0.0021319	16185
Nrxn1	1.15379	0.00118126	0.0200684	18189		Rac2	-2.28084	3.69343e-05	0.00213728	19354
Pcmtd2	0.907418	0.00118817	0.0201455	245867		Trim34a	-1.54841	3.7947e-05	0.00218099	94094
Neurl1a	0.768338	0.00119388	0.020222	18011		Cyb561a3	-1.15245	3.94788e-05	0.00226136	225912
Nhlh2	1.53617	0.00119937	0.0202786	18072		Tap1	-1.85977	3.98162e-05	0.00227301	21354
Map2	0.809484	0.00120731	0.0203751	17756		Cxcl10	-2.20243	4.15622e-05	0.00235682	15945
Stxbp5l	1.31248	0.00120989	0.0203751	207227		Trim30a	-2.07666	4.20664e-05	0.00237745	20128
Gm19938	0.985001	0.00121022	0.0203751	100503874		Rbm47	-1.46276	4.22426e-05	0.00237948	245945
Map7d2	0.934176	0.00121379	0.0203761	78283		Ifi44	-2.25423	4.26244e-05	0.00239303	99899
Gas7	1.02376	0.00122948	0.0205579	14457		Cd38	-2.08469	4.36569e-05	0.0024254	12494
C230071H17Rik	1.07874	0.00123339	0.0206002	320656		Ms4a4c	-1.93302	4.37035e-05	0.0024254	64380
Ripk4	1.33834	0.00123443	0.0206002	72388		Csf2rb	-1.71301	4.37731e-05	0.0024254	12983
Gm38309	0.85917	0.00124385	0.020737	NA		BE692007	-1.74933	4.62485e-05	0.00255421	100504727
Scn2a	1.26133	0.00124614	0.020743	110876		Gm11735	-3.85827	4.74217e-05	0.0026105	634720
Ppef2	0.999923	0.00128709	0.0212489	19023		Sigirr	-2.23777	4.89911e-05	0.00266997	24058
Scn3a	1.43998	0.00129212	0.0212698	20269		C1qb	-1.45465	4.91319e-05	0.00266997	12260
Mccc1	0.734817	0.0012976	0.0213186	72039		Ikzf1	-1.91347	4.95436e-05	0.00268375	22778
Gm14296	0.719657	0.0013002	0.0213406	102639598		Itpripl2	-2.23061	5.13075e-05	0.00276165	319622
Dpysl3	0.890997	0.00132955	0.0216889	22240		Tmem106a	-1.24985	5.17806e-05	0.00277829	217203
Gm46404	0.836357	0.00133165	0.0216889	108168069		Tbc1d10c	-2.06725	5.2093e-05	0.00278624	108995
Chn1	1.09001	0.00133523	0.0217263	108699		C1qa	-1.48828	5.38751e-05	0.00286349	12259
Gm37776	1.58069	0.00136642	0.0221277	NA		Cd69	-2.21494	5.40468e-05	0.00286364	12515
Fat3	1.11356	0.00136875	0.0221443	270120		Inpp5d	-1.72394	5.45516e-05	0.00288138	16331
Dlg2	1.00168	0.00137161	0.0221694	23859		9930111J21Rik1	-1.76542	5.58564e-05	0.00293294	667214
5330417C22Rik	1.19631	0.00138016	0.0222863	229722		Fam129a	-1.44342	5.59423e-05	0.00293294	63913
Chrnb2	1.02721	0.00139154	0.0224273	11444		Msr1	-1.84034	5.60467e-05	0.00293294	20288
Plaat1	0.90661	0.00140901	0.022676	27281		Gbp2	-1.9848	5.68537e-05	0.00295218	14469
Gdpd1	0.697315	0.00140964	0.022676	66569		P2ry6	-1.32799	5.69368e-05	0.00295218	233571
Lbhd1	1.49671	0.00141301	0.0227086	102308570		Cib1	-1.44695	5.75864e-05	0.00297502	23991
Ccser1	0.886562	0.00142594	0.0228514	232035		Entpd1	-1.55613	5.77282e-05	0.00297502	12495
Cacna2d4	0.787414	0.00143169	0.0229219	319734		Scimp	-2.11304	5.9664e-05	0.00304098	327957
C230057M02Rik	1.65039	0.00143384	0.0229347	319463		Tnip3	-2.5144	5.98257e-05	0.00304098	414084
Rpgrip1	1.11715	0.00150956	0.0238332	77945		Elk3	-1.43371	6.00308e-05	0.00304098	13713
Cacng5	1.36081	0.00151251	0.0238332	140723		Slc37a1	-1.44694	6.00842e-05	0.00304098	224674
B830012L14Rik	0.97596	0.00157866	0.0245561	NA		Elf4	-1.93043	6.14165e-05	0.00308996	56501
Kcnj3	1.66616	0.00158351	0.024609	16519		Fyb	-1.86564	6.16736e-05	0.00309372	23880
Cep290	0.828319	0.00158579	0.0246219	216274		Myh9	-1.52017	6.28901e-05	0.00312147	17886
Guca1b	1.2115	0.00159067	0.0246745	107477		Cnr2	-1.7767	6.29228e-05	0.00312147	12802
Gm11961	1.24615	0.00160277	0.0247832	327860		Bank1	-2.84459	6.30066e-05	0.00312147	242248
Sh3gl2	0.967919	0.00160582	0.0247832	20404		Bcl2a1d	-2.51148	6.31474e-05	0.00312147	12047
Mak	1.03177	0.00160641	0.0247832	17152		Cdc6	-2.08861	6.42236e-05	0.00316544	23834
Rbfox1	1.54618	0.00162022	0.0248986	268859		A530010L16Rik	-2.02385	6.46176e-05	0.00317563	382036
Chrm2	1.12526	0.00162124	0.0248986	243764		Spib	-2.72068	6.58743e-05	0.00321876	272382
Gm19032	2.23444	0.00163868	0.0250997	100418144		Tmem154	-2.15033	6.68306e-05	0.00325607	320782
Kifap3	0.989955	0.00164147	0.0250997	16579		Mitd1	-1.08748	6.85085e-05	0.00332826	69028
Rnf165	0.793165	0.00164499	0.0251268	225743		Cd7	-2.53891	6.89433e-05	0.00333981	12516
Gm37859	1.22674	0.00165948	0.0252642	NA		Napsa	-2.30893	6.94576e-05	0.00335514	16541
Slc23a4	2.36257	0.00167888	0.0254838	243753		Slamf6	-2.17257	7.03818e-05	0.00339012	30925
Dnajc6	0.869225	0.00168263	0.0255179	72685		Casp4	-2.26739	7.06788e-05	0.00339218	12363
B230369F24Rik	0.873463	0.00168741	0.0255676	320110		H2-T23	-2.06138	7.10928e-05	0.00339218	15040
Strbp	0.932611	0.00168974	0.02558	20744		Ptpn7	-2.11546	7.1204e-05	0.00339218	320139
Gm50403	1.5926	0.00170737	0.0257301	NA		Tlr13	-1.29661	7.12248e-05	0.00339218	279572
Tafa3	0.882185	0.0017176	0.0257944	329731		Ifitm3	-1.72013	7.18764e-05	0.00341363	66141
Ptchd4	1.33793	0.00172913	0.0258827	627626		Def6	-2.03662	7.26956e-05	0.00344289	23853
Ryr2	1.00709	0.00172958	0.0258827	20191		Ncf4	-2.02093	7.29425e-05	0.00344496	17972
Elavl2	1.35784	0.00174693	0.0260732	15569		Cd3d	-2.55271	7.37103e-05	0.00347155	12500
Abcd2	0.788625	0.00177505	0.0263769	26874		Psmb9	-2.05966	7.39447e-05	0.00347294	16912
Gm37632	1.12515	0.00178842	0.0265387	NA		Tspo	-1.78668	7.50359e-05	0.00349889	12257
Lrit2	0.953306	0.00179181	0.0265387	239038		Igsf6	-1.59089	7.56262e-05	0.00350557	80719
Cttnbp2	0.665852	0.0017922	0.0265387	30785		Gm43305	-2.937	7.56731e-05	0.00350557	108168162
Jakmip2	1.00062	0.00181551	0.0268604	76217		Myd88	-1.14425	7.60701e-05	0.00351436	17874
Dnah9	1.62477	0.00187901	0.0275356	237806		Pdlim2	-2.29447	7.89945e-05	0.00361987	213019
Nap1l3	0.879869	0.00190326	0.0276993	54561		Dtl	-2.14262	7.92548e-05	0.00362201	76843
Hao2	1.77609	0.00190899	0.0277351	56185		Sell	-1.83509	8.10514e-05	0.00369416	20343
Rab3c	0.988441	0.00191603	0.0278136	67295		BC018473	-2.20176	8.14188e-05	0.00370095	193217
Mir670hg	1.28576	0.00192124	0.0278654	414123		Plac8	-2.40887	8.20652e-05	0.00371044	231507
Akap6	1.09244	0.00193243	0.0279321	238161		Lsp1	-2.13928	8.25503e-05	0.00372245	16985
Eno2	0.973587	0.00194911	0.0281492	13807		Neurl3	-1.96597	8.30799e-05	0.00372254	214854
4930517G19Rik	2.00736	0.00195532	0.0282149	74727		Cd247	-2.24039	8.32109e-05	0.00372254	12503
Impg1	1.11112	0.00196597	0.0282963	63859		Chst2	-1.09709	8.38008e-05	0.00373906	54371
Las1l	0.665579	0.00198007	0.0284269	76130		Gm1966	-1.77845	8.43655e-05	0.00375438	434223
Optn	0.732273	0.00199006	0.028522	71648		Abcg3	-2.43893	8.52505e-05	0.00378383	27405
Tspyl4	0.870594	0.00201179	0.0287604	72480		Fth1	-1.10983	8.55301e-05	0.00378632	14319
Adgrb3	1.10768	0.00201982	0.0288509	210933		Rilpl2	-1.41232	8.64724e-05	0.00380709	80291
Elac1	0.778206	0.00202313	0.0288739	114615		Cdkn1a	-1.77805	8.68067e-05	0.00380709	12575
Hspa12a	0.946679	0.00206071	0.0292625	73442		Trim56	-1.69162	8.68972e-05	0.00380709	384309
Necab3	1.02417	0.00208948	0.0295966	56846		Irgm2	-1.8023	8.92363e-05	0.00387041	54396
Mdga2	0.889878	0.00210244	0.0297553	320772		Tram2	-1.45393	8.94027e-05	0.00387041	170829
9330182L06Rik	1.11772	0.00211825	0.0299291	231014		Dnah8	-1.81143	8.97122e-05	0.00387041	13417
Abca4	1.17323	0.00216088	0.0302043	11304		A630001G21Rik	-1.88498	9.03485e-05	0.00387375	319997
Prcd	0.883734	0.00218887	0.0303951	100038570		Lta	-1.98768	9.0475e-05	0.00387375	16992
Fam161a	0.950854	0.00219571	0.030465	73873		Slc52a3	-3.07106	9.2655e-05	0.00395709	69698
Rgs8	1.01922	0.00220048	0.0305063	67792		Esm1	-2.0162	9.36404e-05	0.00398913	71690
Glra4	1.34916	0.00221969	0.0306723	14657		Sh2d2a	-2.06761	9.45583e-05	0.00401814	27371
Tex11	1.02554	0.00225776	0.0311222	83558		Igkv4-63	-7.77182	9.54487e-05	0.00404583	628571
Map1b	0.915157	0.00227793	0.0312732	17755		Nrarp	-3.66524	9.60769e-05	0.00406231	67122
Esr1	1.47996	0.00233208	0.0318618	13982		Ifi214	-2.54373	9.76688e-05	0.00411194	545384
Arg2	1.27922	0.00233771	0.0318873	11847		Gimap1	-2.18655	9.83855e-05	0.00411702	16205
Vstm2a	0.628727	0.00236099	0.0321273	211739		Hck	-1.2765	9.84541e-05	0.00411702	15162
Gm47477	1.44012	0.00236862	0.0322053	NA		Txk	-2.2117	9.90918e-05	0.0041179	22165
Cplx3	1.09926	0.00237641	0.0322594	235415		Gm17334	-1.84899	0.000102754	0.00423891	NA
Nrip3	1.09699	0.00238485	0.0323481	78593		Crym	-1.38675	0.000104772	0.00429864	12971
Alg6	0.672017	0.00239733	0.0324914	320438		Procr	-2.27001	0.000105216	0.00429864	19124
Lin28a	2.81357	0.0024121	0.0325666	83557		Cxcr3	-2.23549	0.000105749	0.00431002	12766
Gm37320	1.08339	0.00241307	0.0325666	NA		Apol9b	-2.4007	0.000106521	0.00432072	71898
Laptm4b	0.653378	0.00243982	0.032831	114128		Derl3	-2.03392	0.000106807	0.004322	70377
AI593442	2.09759	0.00244678	0.0328725	330941		Stat4	-2.20508	0.000112313	0.00450145	20849
Ahrr	1.10714	0.00245645	0.0329763	11624		Rhoc	-1.05252	0.000112552	0.00450145	11853
Gm43665	2.19523	0.00247792	0.0332255	NA		Ccdc69	-1.82301	0.000112598	0.00450145	52570
Fam81a	1.16554	0.00248885	0.0333321	76886		Lyl1	-1.69116	0.000112835	0.00450145	17095
Fscn2	1.19936	0.00252256	0.0337037	238021		Ctsw	-2.37089	0.000115806	0.00460532	13041
Grk1	1.09694	0.00252581	0.0337109	24013		Gm26532	-1.58476	0.000115982	0.00460532	NA
A230103L15Rik	1.48059	0.00253955	0.0338506	NA		Hcls1	-1.54418	0.000116287	0.00460664	15163
Gm32442	1.53113	0.00256565	0.0341717	102634993		Rnf149	-1.80456	0.000117119	0.00462879	67702
Dnajc5	0.638109	0.00257527	0.0342729	13002		Rnase6	-2.3706	0.000118566	0.00465555	78416
Pla2g4e	1.22495	0.00260357	0.0345141	329502		Gimap3	-2.07317	0.000118843	0.00465555	83408
Pde1a	1.26412	0.00261982	0.0346483	18573		Zap70	-2.0346	0.000118894	0.00465555	22637
Lancl2	0.73808	0.0026561	0.0349916	71835		Coro2a	-2.05976	0.000120043	0.00468969	107684
Atp6v1a	0.672339	0.00266929	0.0350835	11964		P2ry10	-2.52511	0.000120534	0.00469805	78826
Lrrtm3	1.08672	0.00267375	0.0351059	216028		Rasal3	-1.91161	0.000121099	0.00470582	320484
Ttll5	0.731758	0.00272921	0.0355467	320244		Lcp1	-2.01738	0.000121288	0.00470582	18826
Zmat4	1.25232	0.00273162	0.0355467	320158		Stap1	-1.83218	0.000122769	0.0047322	56792
Vash2	1.22454	0.00273445	0.0355542	226841		Ikbke	-1.85435	0.000123141	0.00473438	56489
Fstl5	1.04766	0.00275301	0.035768	213262		Actr3	-1.29265	0.000123438	0.00473504	74117
Rbfox2	0.964596	0.0027846	0.036068	93686		Ncf2	-1.49742	0.000124008	0.00474618	17970
Rd3	0.718029	0.0027879	0.0360831	74023		Gbp5	-1.57217	0.000127161	0.0048559	229898
Scg3	1.00217	0.00280233	0.0362146	20255		Gpr18	-2.04028	0.000128038	0.00486259	110168
9930024M15Rik	1.57904	0.00285759	0.0367048	399602		Cd8b1	-2.48279	0.000128466	0.00486259	12526
Rcvrn	1.07407	0.00286216	0.0367334	19674		Tmod3	-0.897054	0.000128657	0.00486259	50875
Cplx4	1.08582	0.00287914	0.0368143	225644		Kcnj8	-2.0421	0.00012883	0.00486259	16523
A930003O13Rik	1.05417	0.00288338	0.0368407	330052		Gvin1	-2.11013	0.000129185	0.00486259	74558
Pcdh15	0.862117	0.00289766	0.0369676	11994		Lilrb4a	-1.78109	0.000129344	0.00486259	14728
Zfp939	0.835655	0.00290041	0.0369748	233147		Top2a	-2.35865	0.00013007	0.00486828	21973
Ranbp17	1.00014	0.00291334	0.0370972	66011		H2-T24	-1.57794	0.000130513	0.00487412	15042
Lrguk	1.16997	0.00294821	0.0374154	74354		Mdfic	-1.91923	0.000131632	0.00489434	16543
Gm42992	0.995485	0.00298823	0.0378665	NA		Arpc2	-1.23873	0.000132653	0.0049215	76709
Slc1a1	1.10307	0.00299274	0.0378954	20510		Anxa5	-1.13833	0.000134377	0.00496186	11747
Madd	0.643424	0.00300561	0.0380015	228355		Apol7e	-2.02073	0.000134618	0.00496186	666348
Gm47252	1.33614	0.00300957	0.0380232	NA		Lax1	-2.26198	0.00013494	0.00496291	240754
Pitpnm3	1.20854	0.00302866	0.0381318	327958		Fam78a	-1.20692	0.000135603	0.00496577	241303
Slc24a1	1.15209	0.00304688	0.0382804	214111		Btg1	-1.50447	0.000136634	0.00499275	12226
Myt1	0.783254	0.00305819	0.0383558	17932		Il27ra	-2.1505	0.000137973	0.00502985	50931
Usp29	1.21215	0.00310193	0.0386728	57775		Fas	-1.59687	0.000138243	0.00502985	14102
Fam13a	0.682657	0.00310204	0.0386728	58909		Gbp10	-2.59012	0.000138955	0.00503686	626578
Mtus2	0.978906	0.00311288	0.038751	77521		Gapt	-2.14089	0.00013903	0.00503686	238875
Igf1	1.29682	0.0031401	0.039004	16000		AI467606	-1.81335	0.000139941	0.00504831	101602
Gm42656	1.70492	0.00319527	0.0395359	NA		Sh2d1b1	-2.02744	0.000140433	0.00505529	26904
Mab21l1	0.654408	0.00319832	0.0395359	17116		Gm49391	-2.67288	0.000143352	0.00514944	NA
Galnt16	1.48688	0.00321979	0.0396741	108760		Ctla2b	-3.17977	0.00014624	0.00523101	13025
Galnt17	1.0307	0.00323403	0.0398206	212996		Gbp8	-2.16383	0.000149358	0.00532348	76074
Gm45178	0.931719	0.00327593	0.0402488	NA		Prf1	-2.44078	0.000149453	0.00532348	18646
Gm16243	1.42717	0.00329017	0.0403945	NA		Cd40	-2.3632	0.000151855	0.00537518	21939
Bhlhe41	0.62121	0.0032945	0.0404014	79362		Mndal	-2.03057	0.000152798	0.0053959	100040462
2020-09-03	1.29668	0.00329788	0.0404014	24050		Fam169b	-2.32361	0.000153077	0.0053959	434197
Fbxo43	1.57565	0.00330493	0.0404158	78803		Tmem37	-1.43835	0.000155202	0.00545878	170706
Svop	0.966829	0.00331057	0.0404158	68666		Gm26885	-1.74201	0.000156116	0.00546514	102640282
Cadm2	0.896506	0.003314	0.0404192	239857		Ifi35	-1.47545	0.000156331	0.00546514	70110
Nyap2	0.780001	0.00331602	0.0404192	241134		Lilr4b	-1.9244	0.000160124	0.00558621	14727
Ufsp1	0.817527	0.00333229	0.0405011	70240		Tmem140	-1.34759	0.000160728	0.00559579	68487
Gm37686	1.01913	0.00337942	0.0408915	NA		Cxcr4	-2.06717	0.000165124	0.00573706	12767
Cacng3	1.27131	0.00338844	0.0408915	54376		B4galt1	-1.07348	0.000167226	0.00579819	14595
Cngb3	0.830652	0.00339303	0.0408915	30952		Il2rg	-2.06673	0.000169813	0.00587589	16186
Mgat4c	1.27681	0.00339336	0.0408915	67569		Ifi211	-1.80804	0.000170493	0.00588259	381308
Rps6ka6	1.02658	0.00340473	0.0409994	67071		Sdcbp2	-2.04073	0.000170718	0.00588259	228765
Gm42741	1.84958	0.00345506	0.0414583	NA		Gzma	-2.27391	0.000171411	0.00588259	14938
Ypel2	0.721224	0.00347423	0.0415999	77864		Unc93b1	-1.3326	0.000171742	0.00588259	54445
Lztfl1	0.845522	0.0035027	0.0418522	93730		Itgae	-2.20527	0.000172686	0.00589481	16407
Pkm	0.551124	0.00351675	0.0419904	18746		S100a13	-1.55964	0.000172794	0.00589481	20196
Rabgef1	1.0566	0.00354976	0.0422063	56715		Gm18853	-3.17609	0.0001745	0.00594106	100417831
4930447C04Rik	0.892085	0.00356051	0.0423045	75801		Rbbp8	-0.920892	0.000177904	0.00604481	225182
Usp33	0.737755	0.00358117	0.0424455	170822		2900052N01Rik	-1.60324	0.000178733	0.00605998	73040
Rdh12	0.911477	0.0035824	0.0424455	77974		Lck	-2.21195	0.000182732	0.00615947	16818
Camkk1	0.715406	0.00362627	0.0427265	55984		Cd8a	-2.40424	0.000183829	0.00616225	12525
Vgll3	1.72024	0.00364622	0.0428721	73569		Bcl2a1a	-1.97275	0.000183904	0.00616225	12044
Gm7336	1.06504	0.00367319	0.0430996	654473		Il12rb1	-2.08099	0.000184287	0.00616289	16161
Gm14204	1.30907	0.00369286	0.0433004	100045469		Irf2	-0.898706	0.000186228	0.00620332	16363
Nap1l2	1.2438	0.00371456	0.0434947	17954		Cd300lf	-1.57359	0.000187293	0.00622656	246746
Wdr17	1.06869	0.00374772	0.0437622	244484		Ccnd2	-2.10941	0.000189666	0.00628082	12444
Susd4	0.87437	0.00375264	0.0437894	96935		Ifi203	-1.85197	0.000190318	0.00628154	15950
Gm42555	1.41662	0.00379981	0.0442391	NA		Fgr	-1.69104	0.000190428	0.00628154	14191
Cabp4	0.908466	0.0038119	0.0442391	73660		Mzb1	-2.87177	0.000191505	0.00628262	69816
Thsd4	1.34821	0.00381265	0.0442391	207596		Atf5	-2.5849	0.000191565	0.00628262	107503
Gm42771	1.61035	0.00383106	0.0443989	NA		Dok2	-1.86898	0.000191573	0.00628262	13449
Gngt1	1.19156	0.00383422	0.0444052	14699		Dennd1c	-1.87898	0.00019206	0.00628644	70785
Dpf3	0.790948	0.00385967	0.0446389	70127		Tapbp	-1.32707	0.000192979	0.00630434	21356
Ppp1r14c	2.20442	0.00386479	0.0446677	76142		Gbp9	-1.96774	0.000193501	0.00630925	236573
Icmt	0.78189	0.00390729	0.0450974	57295		Gimap4	-2.08034	0.0001951	0.0063418	107526
Sgcg	1.32648	0.0039397	0.0453681	24053		Cd180	-1.3062	0.000195248	0.0063418	17079
Rian	0.802175	0.00395214	0.0453681	75745		Gbp4	-2.18123	0.000198296	0.00642849	17472
Got1	1.02978	0.00402724	0.045981	14718		Plin2	-1.00462	0.000200226	0.00646348	11520
Sntg1	1.02604	0.00406848	0.046296	71096		Klf6	-1.66139	0.000200518	0.00646348	23849
Gm3448	0.725858	0.00413984	0.0468252	100041639		Icos	-2.61783	0.000202363	0.00648735	54167
A730006G06Rik	1.69269	0.004187	0.0472012	320638		Rab8a	-0.876634	0.000202725	0.00648735	17274
Map3k13	0.822907	0.00419922	0.0473075	71751		Rrad	-2.10397	0.00020279	0.00648735	56437
Pacsin1	0.871316	0.00425704	0.0478307	23969		Lacc1	-1.7117	0.000207029	0.00661051	210808
Pitpnm2	0.74578	0.00425976	0.0478307	19679		Map4k1	-2.03787	0.00020862	0.00662501	26411
Cspp1	0.625941	0.00427386	0.0479572	211660		Gbp3	-1.92512	0.000209074	0.00662501	55932
Pla2r1	1.10872	0.00428827	0.0480553	18779		Jak3	-1.65291	0.000209425	0.00662501	16453
Gm43648	1.51215	0.00429959	0.0481407	NA		Dera	-0.97233	0.000209828	0.00662501	232449
F630040K05Rik	0.856539	0.00430691	0.0481686	433111		Lgals1	-1.95404	0.000218757	0.00686906	16852
Grik1	1.05994	0.00431837	0.0481697	14805		Mcm6	-1.72148	0.000218773	0.00686906	17219
Chrm1	2.20977	0.00432806	0.0482143	12669		Ms4a6b	-2.08656	0.000220404	0.00688905	69774
Pcdhgc5	1.00429	0.00435946	0.0485322	93708		Dapl1	-1.1024	0.000220628	0.00688905	76747
Bok	2.05587	0.00438102	0.0486728	51800		Vav1	-1.65604	0.000221452	0.00690207	22324
Frrs1l	1.27055	0.004407	0.048869	230235		Tnfrsf18	-2.04854	0.000224847	0.00699501	21936
Kcnj6	1.84925	0.00441749	0.0489532	16522		Ifi27	-1.23991	0.0002284	0.00709253	52668
Cerkl	1.11136	0.00442226	0.0489554	228094		Cd226	-1.88218	0.000230749	0.00715238	225825
Sec61a2	1.06682	0.00442346	0.0489554	57743		Hspa1b	-1.62251	0.000236021	0.00730244	15511
Chrna6	0.912809	0.0044826	0.0494165	11440		AU020206	-2.00453	0.000237883	0.00733958	100504230
Abcc8	0.95297	0.0044968	0.0495085	20927		Aoah	-1.8332	0.000238539	0.00733958	27052
Mapre3	0.61889	0.00453685	0.049704	100732		Il10ra	-1.42912	0.000238795	0.00733958	16154
Kctd16	1.84086	0.00453871	0.049704	383348		Limk1	-1.72602	0.000238953	0.00733958	16885
						Gimap9	-2.17425	0.000240731	0.00737083	317758
						Tpst2	-1.16283	0.00024084	0.00737083	22022
						Cd82	-1.38949	0.000242728	0.00741524	12521
						Gm8369	-2.06422	0.000244372	0.00743979	666926
						Adra1d	-3.69371	0.000246064	0.00747672	11550
						Psmb10	-1.62622	0.000248085	0.00752464	19171
						Prkd2	-1.3223	0.000249389	0.00754179	101540
						Nfatc1	-1.72159	0.000249881	0.00754179	18018
						Itgb2	-1.85839	0.000249984	0.00754179	16414
						Npm3	-1.23626	0.000251468	0.00757307	18150
						Ldlrap1	-1.33371	0.000254263	0.00764366	100017
						Id2	-1.26485	0.000256279	0.00768605	15902
						Cd68	-1.31442	0.000256688	0.00768605	12514
						Lpxn	-1.99993	0.000257486	0.00768605	107321
						Snx5	-0.730261	0.000260835	0.0077587	69178
						Gbp7	-1.64775	0.000261506	0.00776249	229900
						Tagap	-1.53848	0.000261878	0.00776249	72536
						Psme2b	-2.32874	0.000263754	0.00779348	621823
						Icam1	-1.83481	0.000265724	0.00780845	15894
						Elf1	-1.63455	0.000265731	0.00780845	13709
						Eldr	-3.45273	0.000268411	0.00786741	72735
						Dock8	-1.44774	0.000268666	0.00786741	76088
						Brms1	-1.11853	0.000271177	0.00791361	107392
						Atp8b4	-2.18786	0.00027284	0.00793219	241633
						Pqlc3	-1.65037	0.000273779	0.0079349	217430
						Il1rl2	-1.46724	0.000276036	0.00797306	107527
						Ifit1	-1.64386	0.000276776	0.00797348	15957
						Siglecg	-2.26898	0.000276991	0.00797348	243958
						Mcat	-3.05497	0.000281845	0.00809945	223722
						Ada	-2.289	0.000284665	0.00815286	11486
						Tnfaip2	-4.01951	0.000289157	0.00825362	21928
						Tmem242	-0.941159	0.000291904	0.00831804	70544
						Il21r	-1.87516	0.000296961	0.00843621	60504
						Tmem134	-0.9633	0.000297046	0.00843621	66990
						Fmnl1	-1.72816	0.000298068	0.00844769	57778
						4930523C07Rik	-1.90347	0.000298447	0.00844769	67647
						Irf7	-1.74578	0.000302872	0.00853996	54123
						Lrrc25	-1.78568	0.000303342	0.00853996	211228
						Itpripl1	-1.33718	0.000303721	0.00853996	73338
						Prdx4	-0.849294	0.000305666	0.00856622	53381
						AW112010	-2.34125	0.000307443	0.00860181	107350
						Ier5	-3.33055	0.000309592	0.00863345	15939
						Slc2a9	-1.82532	0.000314611	0.00874443	117591
						Samhd1	-1.50287	0.000315387	0.00874443	56045
						Samd9l	-1.57178	0.00031575	0.00874443	209086
						Itgax	-1.74269	0.000316151	0.00874443	16411
						Tnfrsf1b	-1.67573	0.000317341	0.00876306	21938
						Myo1g	-1.79865	0.000318008	0.00876719	246177
						Fzd6	-1.38182	0.000322848	0.00888617	14368
						Cnn2	-2.13674	0.000324959	0.00891534	12798
						Rab11fip1	-1.33636	0.000325633	0.00891941	75767
						Bcl3	-2.55171	0.00033024	0.00901646	12051
						Cd5	-2.12213	0.000331052	0.00901753	12507
						Ephb1	-1.82908	0.000336978	0.00912694	270190
						Fcrl5	-3.42303	0.000340348	0.00917424	329693
						Zfp36l2	-2.42729	0.00034264	0.00922137	12193
						Lgals3	-1.23431	0.000343822	0.0092256	16854
						Il15ra	-1.7198	0.000344608	0.00923038	16169
						Ppp1ca	-0.773296	0.00035376	0.00943716	19045
						Igkv12-41	-9.82417	0.000357852	0.00948304	619960
						I830077J02Rik	-1.43854	0.000358321	0.00948304	433638
						Ighv5-16	-6.99459	0.000358358	0.00948304	633568
						Gbp6	-1.89639	0.000359556	0.00948304	100702
						Ifi206	-2.09052	0.000361817	0.00948304	102639543
						Mxra7	-2.98729	0.000362071	0.00948304	67622
						Cdc42se1	-0.964276	0.000362807	0.00948304	57912
						Klre1	-2.45354	0.000363225	0.00948304	243655
						Rnf166	-1.64886	0.000364061	0.00948304	68718
						Phf11c	-1.69654	0.000364266	0.00948304	628705
						Sec24d	-1.23605	0.000364601	0.00948304	69608
						Egr1	-1.04159	0.000364941	0.00948304	13653
						Nkg7	-2.32266	0.000364986	0.00948304	72310
						Tmem71	-1.41671	0.000365046	0.00948304	213068
						Arpc5	-1.19351	0.000369272	0.0095734	67771
						Tsc22d4	-1.29	0.000370074	0.00957955	78829
						Afmid	-1.37509	0.00037395	0.00963574	71562
						Traf3ip2	-1.20718	0.000379989	0.00976169	103213
						B2m	-2.00664	0.000383084	0.0097875	12010
						Csf2rb2	-1.55747	0.000383303	0.0097875	12984
						Irf5	-1.49592	0.000383967	0.00978971	27056
						Serp1	-0.922255	0.000385069	0.00980307	28146
						Arhgap4	-1.41861	0.000387794	0.00984574	171207
						Csk	-1.34768	0.000387906	0.00984574	12988
						Skap2	-1.13387	0.000389565	0.00985465	54353
						Xlr4b	-1.86167	0.000390001	0.00985465	27083
						Prkcq	-1.43792	0.000392257	0.0098819	18761
						Shisa5	-1.8706	0.000392828	0.0098819	66940
						Jchain	-2.43344	0.000393771	0.00989093	16069
						Ehd1	-0.735057	0.000400658	0.010001	13660
						Gimap6	-2.03844	0.0004011	0.010001	231931
						Crybg1	-2.0388	0.000408943	0.0101376	11630
						Ucp2	-1.75374	0.000411968	0.0101821	22228
						Myo1f	-1.63556	0.000417618	0.0102605	17916
						Runx2	-2.16195	0.000418048	0.0102605	12393
						Msn	-1.38264	0.000418131	0.0102605	17698
						Stk17b	-1.85221	0.0004182	0.0102605	98267
						Fmnl3	-1.06096	0.000418771	0.0102605	22379
						Ighv1-80	-6.22565	0.000423502	0.0103465	668589
						Laptm5	-1.74236	0.000426777	0.0103824	16792
						S100a1	-1.05085	0.000427573	0.0103861	20193
						Casp1	-1.88258	0.000430778	0.010449	12362
						Gadd45g	-1.35897	0.000433216	0.0104877	23882
						Gimap7	-2.08736	0.000434848	0.0104877	231932
						Gm45552	-1.71008	0.000450305	0.0108297	NA
						Rpl15-ps3	-1.63513	0.000451565	0.0108417	100034724
						Txnip	-1.58568	0.000452084	0.0108417	56338
						Adamts14	-2.86939	0.000454819	0.0108919	237360
						Ppm1m	-1.41185	0.000460341	0.0109931	67905
						Ifng	-2.70888	0.000467745	0.0111125	15978
						Bcl2a1b	-1.97971	0.000478706	0.0113284	12045
						Cd4	-2.02803	0.000479062	0.0113284	12504
						Tgif1	-1.31161	0.000481269	0.0113648	21815
						Gm20559	-1.40489	0.000487218	0.0114892	330256
						Ech1	-1.22792	0.000487891	0.0114892	51798
						Swap70	-1.33451	0.000491509	0.0115583	20947
						Gsdmd	-1.64438	0.000492723	0.0115708	69146
						Tprgl	-2.52052	0.00049776	0.0116378	67808
						Golph3	-1.31302	0.000498321	0.0116378	66629
						Emp1	-1.72489	0.000504265	0.0117604	13730
						Ctse	-2.87016	0.000507045	0.0118056	13034
						Igkc	-2.5058	0.000508245	0.0118056	16071
						Il1rn	-2.28554	0.000508512	0.0118056	16181
						Rcsd1	-1.59255	0.000508987	0.0118056	226594
						Fcrl1	-2.41913	0.000511748	0.0118437	229499
						Tpm3	-1.24117	0.000516077	0.0119129	59069
						Csrnp1	-1.56604	0.000518573	0.0119129	215418
						Slc7a5	-2.2967	0.000519236	0.0119129	20539
						Capns1	-2.83924	0.000520367	0.0119227	12336
						Siglece	-1.60125	0.000521471	0.0119319	83382
						Card11	-1.8764	0.000524086	0.0119646	108723
						Ighv1-50	-2.73513	0.000526156	0.0119646	780929
						Hhex	-1.40948	0.000526558	0.0119646	15242
						Pmaip1	-1.95206	0.000528065	0.0119646	58801
						Gmip	-1.26892	0.000528702	0.0119646	78816
						Tcf7	-2.01088	0.00052908	0.0119646	21414
						Nutf2-ps1	-2.02287	0.000529955	0.0119646	100043462
						Ighv1-34	-3.61944	0.000533209	0.012006	628614
						Vsir	-1.34079	0.000534206	0.0120125	74048
						Rpa2	-0.726804	0.000537648	0.012058	19891
						Igfbp7	-2.84751	0.000545432	0.0121842	29817
						Capn1	-2.0269	0.000551407	0.0122853	12333
						Tcf19	-1.09451	0.000560865	0.0124633	106795
						Acsbg1	-1.81248	0.000566613	0.0125745	94180
						Ptprc	-1.87799	0.000569971	0.0126325	19264
						Vit	-3.27923	0.000573027	0.0126837	74199
						Dpp4	-1.61245	0.000580833	0.0128293	13482
						Arhgap15	-1.43036	0.000581936	0.0128293	76117
						Ncf1	-1.43615	0.000582369	0.0128293	17969
						Cd22	-2.07452	0.000583489	0.0128315	12483
						Abi3	-1.22231	0.000585532	0.0128316	66610
						Fam111a	-1.72049	0.000587652	0.0128397	107373
						Il4i1	-2.30802	0.000594611	0.0129471	14204
						Sdcbp	-0.923662	0.000594854	0.0129471	53378
						Metrn	-1.59028	0.000596953	0.012956	70083
						Ly6e	-1.68328	0.000597557	0.012956	17069
						Itk	-2.04577	0.000600049	0.0129934	16428
						Cd274	-1.68702	0.000603751	0.0130569	60533
						Slamf7	-1.94626	0.00060583	0.0130852	75345
						Tap2	-1.43076	0.000607431	0.0130876	21355
						Furin	-1.07598	0.000612401	0.0131767	18550
						Ier2	-1.55322	0.00062236	0.0133571	15936
						Pou2f2	-1.19203	0.000626482	0.0134189	18987
						Clec10a	-1.64436	0.000626821	0.0134189	17312
						Aspn	-1.90967	0.00063478	0.0135478	66695
						Castor1	-1.2121	0.00063524	0.0135478	71962
						Acap1	-2.09118	0.000637652	0.0135744	216859
						Cxcr6	-2.17551	0.000638091	0.0135744	80901
						4930404A12Rik	-1.51043	0.000640908	0.0136173	654811
						Ikzf3	-2.04416	0.000641803	0.0136192	22780
						Anxa3	-1.30079	0.000645182	0.0136738	11745
						Ifi213	-1.77955	0.00065096	0.0137448	623121
						Cd84	-1.6732	0.00065545	0.0137967	12523
						Irgm1	-1.95934	0.000656841	0.0137967	15944
						Sla	-1.85873	0.000657492	0.0137967	20491
						Tfeb	-2.04616	0.000663686	0.0138923	21425
						Cmah	-1.92755	0.000666191	0.0139104	12763
						Unc13d	-1.76995	0.000670453	0.0139531	70450
						Cryzl2	-1.13468	0.000676676	0.0140086	226527
						Abcd1	-1.06582	0.000683502	0.0141154	11666
						Tnfrsf14	-2.36719	0.000692802	0.0142221	230979
						Tmem176a	-1.0408	0.000692861	0.0142221	66058
						Ncoa3	-0.835286	0.000695237	0.0142536	17979
						Btla	-2.01111	0.000711237	0.014529	208154
						Ccr2	-1.57132	0.000720027	0.0146908	12772
						Mcm5	-1.03079	0.000728286	0.0147881	17218
						Helz2	-1.71694	0.00073101	0.0148257	229003
						Hvcn1	-1.2223	0.00073355	0.0148594	74096
						Casq2	-1.61409	0.000742912	0.0149953	12373
						Pdcd1	-2.10636	0.000745669	0.0150152	18566
						Klrd1	-2.06136	0.000752346	0.0151023	16643
						Ccr5	-1.66546	0.000754018	0.0151116	12774
						Fam102a	-1.26036	0.000760927	0.0152141	98952
						Ddr2	-1.59171	0.000763335	0.0152442	18214
						Vim	-0.931754	0.000769964	0.0153216	22352
						Il18r1	-2.03299	0.000770826	0.0153216	16182
						Clec2i	-2.20617	0.000775716	0.0154008	93675
						Arhgap45	-1.77627	0.000781014	0.0154517	70719
						Plscr1	-0.825166	0.000799712	0.0157481	22038
						Skap1	-2.2561	0.000808424	0.0158655	78473
						Unc5cl	-2.48862	0.000808483	0.0158655	76589
						Fbxl8	-1.27166	0.00080999	0.0158726	50788
						Lyn	-1.236	0.00081222	0.0158837	17096
						Mob3a	-1.32729	0.000814428	0.0159086	208228
						Nfkbie	-1.45519	0.000819134	0.0159821	18037
						Kcne1l	-1.24078	0.000820863	0.0159974	66240
						Crtam	-2.46249	0.000827467	0.0160891	54698
						Klhl25	-0.795806	0.000833951	0.0161596	207952
						Rinl	-1.81956	0.000838848	0.0162359	320435
						BC043934	-1.33693	0.000842898	0.0162843	270185
						Itgal	-2.09369	0.000843269	0.0162843	16408
						Ifih1	-1.34398	0.000845134	0.0163018	71586
						Mlec	-1.44205	0.000847443	0.0163233	109154
						Tgif2	-1.28741	0.000848176	0.0163233	228839
						Slc39a4	-1.69144	0.000857098	0.0164763	72027
						Bag1	-2.81419	0.000859365	0.0165012	12017
						Il6ra	-1.43387	0.0008637	0.0165201	16194
						Iglc3	-4.46543	0.000863859	0.0165201	110787
						Gm2274	-1.94967	0.000865703	0.0165201	100039503
						Sdc1	-1.67977	0.000866195	0.0165201	20969
						Tradd	-1.08471	0.000886181	0.0168444	71609
						Rida	-0.859841	0.000889487	0.0168508	15473
						Ifi27l2a	-2.31552	0.000896286	0.0169604	76933
						Nsmce1	-0.938015	0.000898415	0.0169817	67711
						B4galnt1	-1.22523	0.000899895	0.0169908	14421
						Pkp3	-1.95628	0.000901258	0.0169976	56460
						Pik3cd	-1.76993	0.000902978	0.0170111	18707
						Gusb	-0.779613	0.00090669	0.0170243	110006
						Itgb1	-1.41141	0.000908815	0.0170453	16412
						Igkv19-93	-5.12341	0.000910281	0.0170539	692161
						Stk24	-1.48324	0.000916237	0.0171466	223255
						Zfp36	-1.26506	0.000920182	0.0172014	22695
						H2-T-ps	-1.62675	0.000922606	0.0172147	667803
						Gramd3	-1.29801	0.000922923	0.0172147	107022
						Pik3cg	-1.51858	0.000929646	0.0172484	30955
						Rap2b	-1.07036	0.000938378	0.0173882	74012
						St8sia4	-1.75093	0.00094255	0.0174313	20452
						Smap2	-1.31249	0.000966925	0.0178198	69780
						Odc1	-1.58045	0.000970402	0.0178354	18263
						Gimap5	-2.23029	0.000970493	0.0178354	317757
						Pttg1	-1.68453	0.000972808	0.0178354	30939
						Psme2	-1.2565	0.000973032	0.0178354	19188
						Fosl1	-2.11184	0.00098066	0.0179426	14283
						Zfp513	-2.52566	0.000982788	0.0179426	101023
						Sirpb1a	-2.94124	0.00098311	0.0179426	320832
						Klrc2	-2.09849	0.000984482	0.0179483	16642
						Ifi209	-1.88301	0.000991989	0.0180657	236312
						Tcf3	-2.15884	0.000994068	0.0180716	21423
						Mvp	-1.2356	0.000997961	0.0180967	78388
						C1ra	-1.81587	0.000999442	0.0181042	50909
						Mmp14	-2.38785	0.00100685	0.0181996	17387
						Stat1	-1.38864	0.00101201	0.0182733	20846
						Ly6d	-3.75203	0.00101747	0.0183382	17068
						Rras2	-1.88599	0.00101777	0.0183382	66922
						Irf9	-1.20778	0.0010242	0.0184045	16391
						Gpr174	-2.17362	0.00102669	0.0184207	213439
						Traf1	-1.967	0.00102836	0.0184266	22029
						Junb	-1.29973	0.0010292	0.0184266	16477
						Lims1	-0.987631	0.00103059	0.0184321	110829
						Gypc	-1.65527	0.00104431	0.0186391	71683
						Zbtb32	-2.87728	0.00104436	0.0186391	58206
						Nlrc3	-1.63057	0.00105148	0.018707	268857
						Steap4	-1.7317	0.00106015	0.0188022	117167
						Amz1	-1.43633	0.00106316	0.0188357	231842
						Arhgap30	-1.81879	0.00106575	0.0188621	226652
						E2f2	-1.20807	0.00107031	0.0188879	242705
						Ptpn22	-2.02915	0.00108777	0.0191428	19260
						Tnfrsf25	-1.40444	0.00108839	0.0191428	85030
						Ehbp1l1	-1.28539	0.0010923	0.0191745	114601
						Isoc1	-1.53629	0.00109642	0.0191845	66307
						Serpina3g	-1.93929	0.00109785	0.0191898	20715
						Cytip	-2.08657	0.0011031	0.0192617	227929
						Shkbp1	-1.09842	0.00110874	0.0193402	192192
						Gimap8	-2.11267	0.00111295	0.0193937	243374
						Irf1	-1.42229	0.00113653	0.0196982	16362
						Wasf2	-0.964816	0.00113818	0.0196982	242687
						Prkcd	-1.00457	0.00114313	0.0197572	18753
						Rbm43	-0.877516	0.00115251	0.0198585	71684
						Lat2	-1.27454	0.00115419	0.0198673	56743
						Sspn	-1.34316	0.00116018	0.0199299	16651
						Map3k8	-1.15273	0.00116245	0.0199334	26410
						Chaf1b	-1.78987	0.00116434	0.0199408	110749
						Tpx2	-1.23701	0.00116925	0.0199684	72119
						Ighv2-9-1	-3.94602	0.00116949	0.0199684	791089
						Ifnar2	-0.808899	0.00117743	0.0200684	15976
						Cd24a	-1.24924	0.00118052	0.0200684	12484
						Traf4	-1.86816	0.00118054	0.0200684	22032
						Plcb2	-1.56702	0.00118466	0.0201059	18796
						Cldn5	-1.91173	0.00119961	0.0202786	12741
						Sh2d3c	-1.12121	0.00121059	0.0203751	27387
						I730030J21Rik	-1.87261	0.00121133	0.0203751	619313
						Akr1c13	-1.37462	0.00121301	0.0203761	27384
						Ube2r2	-0.783224	0.0012154	0.0203828	67615
						Blnk	-1.51318	0.00121922	0.0204268	17060
						Irgc1	-2.8354	0.00122236	0.0204591	210145
						Dennd2d	-1.898	0.00124666	0.020743	72121
						Tgfbi	-1.45702	0.00124884	0.020759	21810
						Slamf8	-1.41883	0.00125345	0.0208152	74748
						Rassf2	-1.64674	0.00126622	0.0210067	215653
						Pilra	-1.32823	0.00126819	0.0210187	231805
						Pxmp4	-0.891169	0.00127868	0.0211717	59038
						Atp1a1	-2.31821	0.00127992	0.0211717	11928
						Gm12185	-1.95537	0.00128329	0.0212068	620913
						Igkv12-38	-6.05634	0.00128863	0.0212536	620050
						9930111J21Rik2	-1.76296	0.00129085	0.0212696	245240
						Lair1	-0.970161	0.00129612	0.021315	52855
						Cybb	-1.55166	0.00130725	0.0214355	13058
						Bak1	-1.36987	0.00131016	0.0214626	12018
						Il1r2	-2.22588	0.00131162	0.0214657	16178
						Cpne2	-2.02718	0.0013203	0.021587	234577
						S100a16	-1.32318	0.00133052	0.0216889	67860
						Eif4ebp1	-1.16552	0.00133158	0.0216889	13685
						Dock2	-1.81794	0.00133692	0.0217329	94176
						Ildr1	-2.26481	0.00135254	0.0219581	106347
						Hsh2d	-2.13286	0.00135336	0.0219581	209488
						Sh3kbp1	-1.24703	0.00136341	0.0221	58194
						Gm8995	-1.9295	0.00138535	0.0223488	668139
						Atp2a3	-1.88937	0.00141617	0.0227378	53313
						Dock11	-1.78382	0.00142163	0.0228039	75974
						Gm15987	-2.14942	0.00145731	0.0232881	100504591
						Tln1	-1.09538	0.00146231	0.023346	21894
						Zc3h12d	-2.15608	0.00146492	0.0233657	237256
						Cst7	-1.88788	0.00146708	0.0233782	13011
						Golm1	-0.963086	0.00147061	0.023391	105348
						Zfp456	-1.4338	0.00147065	0.023391	408065
						Acot9	-0.841248	0.00147398	0.023422	56360
						Dbnl	-0.830638	0.00147731	0.023453	13169
						Serpinb1a	-1.93779	0.00147979	0.0234703	66222
						Pdcd4	-0.965155	0.00148338	0.0235053	18569
						Adam19	-1.68166	0.00148663	0.0235349	11492
						Rasl11a	-1.11446	0.00149972	0.0237199	68895
						Gm44175	-2.46279	0.0015118	0.0238332	NA
						Pkib	-0.962508	0.0015121	0.0238332	18768
						Tmem179b	-0.908072	0.00151946	0.0239205	67706
						P2ry10b	-1.62011	0.00152145	0.0239273	213438
						Frmd8	-1.20021	0.00152271	0.0239273	67457
						Gm2a	-1.04339	0.00152596	0.0239379	14667
						Ecm1	-1.22193	0.00152621	0.0239379	13601
						Gm10925	-1.13533	0.00153462	0.0240407	100503946
						Cd209d	-2.40957	0.0015356	0.0240407	170779
						Apoe	-0.96241	0.00154626	0.0241852	11816
						Gm34680	-2.30034	0.00155106	0.024238	102638010
						Gstp3	-2.4425	0.00155826	0.0243281	225884
						Ighg3	-4.395	0.00156585	0.0244241	380795
						Tlr7	-1.25725	0.00156931	0.0244556	170743
						Ung	-1.38586	0.00157414	0.0245083	22256
						Cnp	-0.889294	0.00159209	0.0246745	12799
						Pear1	-1.99406	0.00159887	0.024757	73182
						Ccl5	-2.00648	0.00160483	0.0247832	20304
						Klra4	-3.04263	0.00161241	0.0248374	16635
						Trim30d	-2.00308	0.00161285	0.0248374	209387
						Gm4841	-3.10137	0.00162117	0.0248986	225594
						Pik3r6	-1.68015	0.00162328	0.0249074	104709
						Adgre5	-1.77628	0.00163941	0.0250997	26364
						Snx20	-1.36612	0.00164173	0.0250997	71607
						Stard5	-1.07788	0.0016465	0.0251272	170460
						Slfn5	-1.59064	0.0016489	0.0251412	327978
						Parp12	-1.75943	0.00165994	0.0252642	243771
						Arhgef6	-1.2284	0.00166752	0.0253568	73341
						Cd3g	-2.35881	0.00167697	0.0254776	12502
						Emilin2	-1.46009	0.00170231	0.0257301	246707
						Klra17	-2.14378	0.00170626	0.0257301	170733
						Cd28	-2.06622	0.00170641	0.0257301	12487
						Cd96	-1.73532	0.00170796	0.0257301	84544
						Kcnn4	-1.88942	0.00171002	0.0257301	16534
						Uba7	-1.35654	0.00171028	0.0257301	74153
						Tnip1	-0.701702	0.00171294	0.0257473	57783
						Trpv2	-1.65605	0.0017223	0.0258422	22368
						Clec7a	-1.50675	0.00172489	0.0258582	56644
						Sp140	-1.92993	0.00173124	0.0258846	434484
						Tnf	-1.68195	0.00173466	0.025913	21926
						Themis	-1.84309	0.00175247	0.0261329	210757
						Ppp1r15a	-1.15704	0.00175444	0.0261392	17872
						Cdc25a	-1.01838	0.00176934	0.0263381	12530
						Hspa1a	-1.58229	0.00177268	0.0263647	193740
						Col3a1	-2.1835	0.00179182	0.0265387	12825
						Havcr1	-2.53835	0.00182309	0.026949	171283
						Ndrg2	-1.00494	0.0018258	0.0269656	29811
						Stab1	-1.60081	0.00182924	0.0269928	192187
						C1s1	-1.56463	0.00183119	0.0269981	50908
						Oas3	-1.82079	0.00183505	0.0270218	246727
						Kif11	-1.68711	0.00183598	0.0270218	16551
						Irf4	-1.68412	0.00184319	0.0271042	16364
						Pgrmc2	-2.32384	0.00184512	0.0271042	70804
						Ighv1-26	-5.27058	0.00184638	0.0271042	629884
						Npepl1	-1.39034	0.00186715	0.0273855	228961
						Rassf5	-1.50082	0.0018814	0.0275468	54354
						Ly6a2	-3.35095	0.0018882	0.0276163	546643
						Grap	-1.82194	0.00188972	0.0276163	71520
						Ighm	-1.54666	0.00189103	0.0276163	16019
						Cmtm3	-1.346	0.00189697	0.0276792	68119
						Nbeal2	-1.40091	0.00190234	0.0276993	235627
						Tent5c	-1.7239	0.00190291	0.0276993	74645
						A130071D04Rik	-2.02781	0.00190721	0.027733	320791
						Gng10	-1.10245	0.0019246	0.0278783	14700
						Plac9b	-1.82257	0.00192542	0.0278783	100039246
						Sirpb1c	-1.47672	0.00193185	0.0279321	100038947
						Klra2	-1.80481	0.00195798	0.0282291	16633
						Mapre1	-0.823321	0.00196351	0.0282848	13589
						H2-Q6	-1.71268	0.00197414	0.0283751	110557
						Galnt10	-2.09901	0.00197479	0.0283751	171212
						Eya2	-1.84515	0.00198682	0.0284996	14049
						Sh3glb1	-0.837568	0.00199193	0.0285247	54673
						A630023P12Rik	-1.40795	0.00200306	0.0286598	231603
						Cebpa	-2.40188	0.00203203	0.0289766	12606
						Fgd3	-1.79738	0.00203979	0.0290628	30938
						Ly6a	-2.43616	0.00204504	0.0291124	110454
						Plp2	-1.45809	0.00204671	0.0291124	18824
						Tpbg	-2.5423	0.00205571	0.0292158	21983
						Parp14	-1.3081	0.002071	0.029384	547253
						Ednra	-1.89414	0.00207991	0.0294857	13617
						Sytl1	-1.69126	0.00210426	0.0297562	269589
						Plekhj1	-0.833622	0.00212252	0.0299463	78670
						Kcnk5	-2.14905	0.00212392	0.0299463	16529
						Slc43a1	-2.13856	0.00212527	0.0299463	72401
						Stat6	-1.31098	0.00212689	0.0299463	20852
						Kmo	-1.87082	0.0021283	0.0299463	98256
						Itm2a	-1.11474	0.00213194	0.0299727	16431
						Gdf3	-2.07612	0.00213472	0.029987	14562
						Capn2	-0.814285	0.00214152	0.0300424	12334
						Zfp703	-1.62526	0.00214221	0.0300424	353310
						Nlrc4	-1.70393	0.00214572	0.0300667	268973
						Cd300e	-2.24419	0.00215926	0.0302043	217306
						Klrc1	-2.42191	0.00215952	0.0302043	16641
						Retreg1	-1.071	0.00216363	0.0302177	66270
						AB124611	-1.37984	0.00216913	0.0302697	382062
						Smarcd2	-2.01213	0.00218139	0.0303951	83796
						Cdh1	-2.15432	0.0021846	0.0303951	12550
						Tespa1	-1.326	0.00218658	0.0303951	67596
						Isoc2b	-1.03628	0.00218762	0.0303951	67441
						Serping1	-1.42628	0.002188	0.0303951	12258
						Trim14	-1.98236	0.00220589	0.0305563	74735
						P2rx4	-0.818443	0.00220776	0.0305572	18438
						Igha	-2.27211	0.00221262	0.0305995	238447
						Hmox1	-1.10647	0.00222739	0.0307536	15368
						Tifab	-1.09333	0.00224079	0.0309134	212937
						H2-Ob	-1.84832	0.00226011	0.0311293	15002
						Mirt1	-2.31995	0.00226344	0.0311499	381232
						Ptger4	-1.60705	0.0022696	0.0312093	19219
						Socs3	-1.16547	0.0022751	0.0312595	12702
						Orai1	-2.50026	0.00229281	0.0314519	109305
						Ybx1	-2.27885	0.00229609	0.0314715	22608
						Pced1b	-1.29799	0.00229973	0.0314959	239647
						Arid5a	-1.18625	0.00230511	0.0315441	214855
						Grn	-0.70788	0.0023105	0.0315924	14824
						Gadd45b	-1.19832	0.00233533	0.0318805	17873
						Oas1b	-1.47319	0.00234145	0.0319127	23961
						Disc1	-1.80766	0.00235626	0.0320887	244667
						Islr	-1.98734	0.00237407	0.0322535	26968
						Dnaaf3	-1.1503	0.0024013	0.0325192	436022
						Med10	-0.720829	0.0024069	0.0325666	28077
						Mx1	-1.76701	0.00240914	0.0325666	17857
						Srgn	-2.30769	0.0024144	0.0325666	19073
						Adcy7	-1.40776	0.00243663	0.032831	11513
						Olfr558	-2.00871	0.00243966	0.032831	259097
						Gm37125	-1.92737	0.00244629	0.0328725	105244012
						Treml2	-1.43279	0.00247893	0.0332255	328833
						Ptpn18	-1.41052	0.00249184	0.0333458	19253
						Gm4070	-1.92716	0.00252025	0.0336994	100042856
						Cox4i2	-0.84787	0.00252707	0.0337109	84682
						Haspin	-1.94294	0.00259145	0.0344611	14841
						Il4ra	-0.944896	0.0025976	0.0344948	16190
						Ltbr	-1.10306	0.00259805	0.0344948	17000
						Galm	-0.977302	0.00260297	0.0345141	319625
						Sytl3	-1.95318	0.00260996	0.0345659	83672
						Ccl7	-1.51647	0.00261155	0.0345659	20306
						2020-09-09	-1.0651	0.00262305	0.0346639	53860
						Jcad	-1.06344	0.00263514	0.0347966	240185
						Pou2af1	-2.54609	0.00265168	0.0349877	18985
						Angptl4	-1.55904	0.00265459	0.0349916	57875
						Gm5547	-2.32969	0.00266391	0.0350552	433637
						Pdia4	-0.829169	0.00266506	0.0350552	12304
						Lag3	-1.39681	0.00267513	0.0351059	16768
						Art2a	-1.94304	0.00268128	0.0351593	11871
						Eif3b	-2.17292	0.00269209	0.0352739	27979
						Dkkl1	-1.69613	0.00269491	0.0352752	50722
						Syngr2	-1.51141	0.00269635	0.0352752	20973
						BC147527	-3.10817	0.00270004	0.0352962	625360
						Bbc3	-2.22727	0.00271166	0.0354208	170770
						Upp1	-1.73452	0.00271495	0.0354364	22271
						A430093F15Rik	-2.25117	0.00271893	0.0354611	403202
						Id3	-1.39669	0.00273178	0.0355467	15903
						Pdcd6	-0.630339	0.00275815	0.0358074	18570
						B4galt5	-1.9102	0.00276524	0.0358719	56336
						Rnf26	-2.48061	0.00277218	0.0359345	213211
						Rgcc	-1.18012	0.00279487	0.0361457	66214
						Duxbl1	-3.92906	0.00280904	0.0362737	278672
						Megf6	-1.82513	0.00281755	0.0363558	230971
						Ccr1	-1.54526	0.00282859	0.0364457	12768
						Ccdc122	-1.13564	0.00282882	0.0364457	108811
						Angptl2	-1.56939	0.00283519	0.0365002	26360
						Fgd2	-1.12997	0.0028406	0.036542	26382
						Frat2	-2.54276	0.00285373	0.0366831	212398
						Ly6i	-2.12949	0.00286414	0.0367334	57248
						Gpr68	-1.59939	0.00286732	0.0367463	238377
						Il3ra	-1.27108	0.00287	0.036753	16188
						Cd200r1	-1.39802	0.00287862	0.0368143	57781
						H2-Q1	-1.86855	0.00289261	0.0369309	15006
						H2-Q5	-1.58886	0.00291439	0.0370972	15016
						Epcam	-2.27903	0.00292208	0.0371672	17075
						Slc25a1	-0.818714	0.00293074	0.0372493	13358
						Slc25a39	-0.660066	0.00293655	0.0372952	68066
						Emp3	-1.83461	0.00297221	0.0376918	13732
						Arpc4	-0.679618	0.00300517	0.0380015	68089
						C130026I21Rik	-2.23224	0.00301495	0.0380629	620078
						Ptov1	-2.48363	0.00301907	0.0380865	84113
						Fli1	-1.83915	0.00302541	0.0381318	14247
						Spata13	-1.3707	0.0030294	0.0381318	219140
						Car12	-2.56721	0.00304141	0.0382545	76459
						Rpl6	-0.974737	0.00304798	0.0382804	19988
						Dazap2	-0.628474	0.00305851	0.0383558	23994
						Klrg1	-2.06146	0.00306443	0.0384005	50928
						Prdm4	-2.11217	0.00306661	0.0384005	72843
						Morrbid	-2.84214	0.00307254	0.0384464	100043424
						Gm20634	-3.30374	0.00308619	0.0385888	NA
						Cela1	-1.36579	0.00309347	0.0386513	109901
						Lrmp	-1.87981	0.00309954	0.0386728	16970
						Tbrg1	-0.683844	0.00311161	0.038751	21376
						Slc7a7	-0.851824	0.00312243	0.0388414	20540
						Il27	-2.29824	0.00313297	0.0389439	246779
						Nedd9	-1.19655	0.0031491	0.0390871	18003
						Il18bp	-1.27726	0.00315547	0.0391375	16068
						Igkv17-121	-6.54104	0.00317565	0.0393591	667435
						Ephb3	-2.04941	0.00318049	0.0393902	13845
						Rab5a	-2.25462	0.0032003	0.0395359	271457
						Gpr31c	-1.84844	0.00320158	0.0395359	667359
						Adgrg5	-1.48266	0.00320887	0.039597	382045
						Scpep1	-0.692452	0.00321603	0.0396566	74617
						Gna15	-1.32758	0.00323766	0.0398364	14676
						S100a11	-2.06692	0.00325668	0.0400413	20195
						Tph2	-1.05124	0.00329566	0.0404014	216343
						B430306N03Rik	-1.68488	0.00330395	0.0404158	320148
						Impa2	-1.49925	0.00331042	0.0404158	114663
						Gm49909	-1.39116	0.00331097	0.0404158	NA
						Mob3c	-0.814242	0.00332296	0.0404593	100465
						Gm10553	-2.03036	0.00332408	0.0404593	NA
						Begain	-2.40969	0.00333134	0.0405011	380785
						Yrdc	-2.50068	0.00333569	0.0405134	230734
						Ccdc102a	-1.99114	0.00335692	0.040742	234582
						Atp2b4	-0.977938	0.00336346	0.0407921	381290
						Plekho1	-1.13345	0.00338013	0.0408915	67220
						Ptk2b	-1.80977	0.00338268	0.0408915	19229
						Ctsc	-1.03463	0.00338678	0.0408915	13032
						Clic4	-1.14602	0.00338787	0.0408915	29876
						Adap2	-1.26648	0.00339225	0.0408915	216991
						Abhd1	-0.86161	0.00342138	0.0411707	57742
						Ptger2	-1.86882	0.00345027	0.0414506	19217
						Gm19585	-2.16324	0.00345083	0.0414506	100503190
						Fanca	-2.12304	0.00345198	0.0414506	14087
						Acaa2	-1.25543	0.00346425	0.0415392	52538
						Wfdc17	-1.83338	0.0034704	0.0415835	100034251
						Flt3	-1.61433	0.0034774	0.0416086	14255
						Igkv12-44	-2.55463	0.00348794	0.0417053	545851
						Rnf135	-1.10338	0.00352059	0.0420068	71956
						Dock10	-1.36364	0.00352684	0.0420517	210293
						Cspg4	-1.57056	0.0035316	0.0420591	121021
						H2-Q7	-1.94037	0.00353242	0.0420591	15018
						Klra7	-2.6356	0.00354296	0.042155	16638
						Dok3	-1.16046	0.00356409	0.0423174	27261
						Ntpcr	-0.889046	0.00357115	0.0423714	66566
						Uhrf1	-2.30548	0.00358525	0.0424497	18140
						Tes	-1.12482	0.00359379	0.0425211	21753
						Fosb	-1.31762	0.00359721	0.0425318	14282
						Ncaph	-1.29237	0.00360078	0.0425444	215387
						Fignl1	-0.958249	0.00360728	0.0425915	60530
						Nmi	-1.20132	0.00361703	0.0426769	64685
						Mctp2	-1.80953	0.00361972	0.042679	244049
						Ptpn1	-0.955099	0.00363473	0.0427964	19246
						Fzd7	-1.60242	0.00364187	0.0428507	14369
						Cr1l	-0.801873	0.00365246	0.0429158	12946
						Cdca4	-0.831672	0.00366253	0.0430042	71963
						Rnf114	-0.647495	0.00371383	0.0434947	81018
						Rps23-ps1	-2.64913	0.00372419	0.0435774	100038875
						Ildr2	-0.823478	0.0037401	0.0437194	100039795
						Runx1	-1.4547	0.00374148	0.0437194	12394
						Ccrl2	-1.50766	0.00378545	0.0441418	54199
						Card6	-1.23714	0.00379393	0.0442104	239319
						F11r	-0.746638	0.00380258	0.0442391	16456
						Pecam1	-2.03012	0.00380809	0.0442391	18613
						Rps3a1	-1.20403	0.00380826	0.0442391	20091
						Taf13	-0.774143	0.00381466	0.0442391	99730
						Yap1	-1.25745	0.00385274	0.0445893	22601
						Ighv1-43	-5.29196	0.00388571	0.0448789	629908
						Pkn1	-0.869416	0.00392388	0.0452581	320795
						Dapk2	-2.07227	0.00393856	0.0453681	13143
						Selenop	-0.991609	0.00394189	0.0453681	20363
						Tnfrsf9	-1.5945	0.00394516	0.0453681	21942
						Fos	-1.09193	0.00395137	0.0453681	14281
						Glipr2	-1.40923	0.00395155	0.0453681	384009
						Rftn1	-1.57932	0.00396413	0.0454581	76438
						Tlr2	-1.11095	0.00396555	0.0454581	24088
						Nlrp3	-2.04266	0.00396949	0.0454581	216799
						Podnl1	-1.77122	0.00397071	0.0454581	244550
						Esyt1	-1.16399	0.00400534	0.0458236	23943
						Cmpk2	-0.825965	0.00401776	0.0459346	22169
						Amot	-1.12125	0.00402137	0.0459449	27494
						Pglyrp2	-1.89643	0.00403153	0.045999	57757
						Edem1	-1.3008	0.00404916	0.0461691	192193
						Anxa6	-1.15156	0.00405967	0.0462522	11749
						Nfkbid	-1.29463	0.0040619	0.0462522	243910
						Ighg2c	-3.62877	0.00408511	0.0464541	404711
						Hic1	-3.05442	0.00409641	0.0465321	15248
						E2f4	-1.0884	0.00409746	0.0465321	104394
						Galnt6	-1.81788	0.00410821	0.0466229	207839
						Serpina3f	-2.17565	0.00411393	0.0466566	238393
						H2-K1	-1.64456	0.00412005	0.0466807	14972
						Mink1	-1.43712	0.00412156	0.0466807	50932
						Acads	-1.2129	0.0041276	0.0467179	11409
						Gm36043	-2.35929	0.00414819	0.0468883	102639821
						Irf2bp2	-0.695253	0.00415669	0.0469532	270110
						Zfp773	-1.05291	0.0041631	0.0469942	76373
						Ahnak	-1.42334	0.00417628	0.0471117	66395
						Dhrs11	-1.0724	0.00423487	0.0476775	192970
						H2-Q4	-1.67177	0.00424799	0.0477751	15015
						Klk8	-1.8739	0.00424918	0.0477751	259277
						Ttc7	-1.13111	0.00428555	0.0480553	225049
						Qprt	-2.13004	0.00430158	0.0481407	67375
						Gm9008	-2.4949	0.00431124	0.0481697	668155
						Macrod1	-3.32132	0.00431383	0.0481697	107227
						Gm8818	-2.30115	0.00431691	0.0481697	667795
						Pml	-1.09166	0.00432516	0.0482137	18854
						Rps6-ps4	-11.1375	0.00436264	0.0485358	105244208
						Dcun1d5	-2.16684	0.00437965	0.0486728	76863
						Ctsh	-0.834424	0.00438357	0.0486728	13036
						Dram1	-1.56486	0.00438884	0.0486994	71712
						Nckap1l	-1.31187	0.00442939	0.0489891	105855
						Agt	-1.10522	0.00443889	0.0490621	11606
						Abhd13	-1.96345	0.00445889	0.0492336	68904
						Usp1	-1.82963	0.0044602	0.0492336	230484
						Gimap1os	-2.0032	0.00447473	0.0493617	100041450
						Gstk1	-0.900603	0.00449446	0.0495085	76263
						Hebp1	-1.31739	0.00450372	0.0495526	15199
						Pxn	-1.12564	0.00450868	0.0495681	19303
						Ccs	-0.722899	0.00451097	0.0495681	12460
						Nlrc5	-1.68043	0.00451962	0.049631	434341
						Pstpip1	-1.78137	0.00452462	0.0496536	19200
						Vipr1	-1.14858	0.00453348	0.049704	22354
						Rax	-2.23468	0.00454093	0.049704	19434
						Iscu	-1.07769	0.00454816	0.0497495	66383
						Slpi	-3.8802	0.00455095	0.0497495	20568
						Evi2a	-1.35619	0.00456331	0.0498523	14017
