# Supplementary material for: Loss of Arid1a Promotes Neuronal Survival Following Optic Nerve Injury
Source: Front Cell Neurosci. 2020 May 15;14:131. doi: 10.3389/fncel.2020.00131 (PMC7326083; doi:10.3389/fncel.2020.00131)
Supplement: Supplementary file 2 [file Table_2.xlsx]

## Sheet: cKO_WT （ATAC-seq）
Peaks with reduced ATAC-seq signal and location at the promoter and corresponding genes
seqnames	start	end	Fold	p.value	FDR	annotation	symbol	genetype	entrez id
chr16	18811596	18812375	-2.63	0.000536	0.0023	Promoter	Cdc45	protein_coding	12544
chr11	121236668	121237697	-3.08	6.47e-06	5.73e-05	Promoter	Narf	protein_coding	67608
chr6	17280703	17281539	-1.92	0.0149	0.0373	Promoter	Cav2	protein_coding	12390
chr13	5860801	5861786	-4.27	8.47e-10	3.31e-08	Promoter	Klf6	protein_coding	23849
chr9	57520925	57521738	-2.17	0.0122	0.0318	Promoter	Cox5a	protein_coding	12858
chr11	85832493	85832797	-2.81	0.00287	0.00944	Promoter	Tbx2	protein_coding	21385
chr7	126200291	126200914	-2.71	0.0036	0.0114	Promoter	Xpo6	protein_coding	74204
chrX	7762403	7763011	-4.1	4.91e-05	0.000314	Promoter	Tfe3	protein_coding	209446
chr11	108920089	108921095	-2.72	4.29e-05	0.000281	Promoter	Axin2	protein_coding	12006
chr5	140704383	140705331	-3.02	2.16e-06	2.25e-05	Promoter	Brat1	protein_coding	231841
chr5	140830406	140830779	-3.42	1.15e-05	9.35e-05	Promoter	Gna12	protein_coding	14673
chr9	50616457	50617520	-2.71	0.000509	0.0022	Promoter	Pih1d2	protein_coding	72614
chr11	88955012	88955993	-2.93	0.00235	0.00799	Promoter	Scpep1	protein_coding	74617
chr11	74829930	74832720	-3.94	6.19e-16	2.01e-13	Promoter	Mnt	protein_coding	17428
chr10	31313392	31313997	-2.96	0.000293	0.00138	Promoter	Hddc2	protein_coding	69692
chr11	60046015	60046825	-2.86	0.000569	0.00243	Promoter	Pemt	protein_coding	18618
chr3	116507853	116508483	-3.06	0.000176	0.000911	Promoter	Rtca	protein_coding	66368
chr15	100614856	100616290	-3.1	2.6e-07	3.83e-06	Promoter	Dazap2	protein_coding	23994
chr11	6546346	6546887	-2.62	0.000285	0.00135	Promoter	Ccm2	protein_coding	216527
chr6	18513573	18515319	-2.05	0.00109	0.00419	Promoter	Cttnbp2	protein_coding	30785
chr6	115676122	115676983	-2.84	0.000119	0.000655	Promoter	Raf1	protein_coding	110157
chr11	60352524	60353392	-4.42	3.56e-11	2.46e-09	Promoter	Tom1l2	protein_coding	216810
chr3	105959178	105959773	-3.56	2.41e-05	0.000173	Promoter	Wdr77	protein_coding	70465
chr5	99978620	99979730	-3.65	0.00578	0.017	Promoter	Hnrnpd	protein_coding	11991
chr11	55097485	55098261	-3.35	4.09e-07	5.64e-06	Promoter	Gm2a	protein_coding	14667
chr5	3802311	3803241	-1.93	0.0127	0.0329	Promoter	Krit1	protein_coding	79264
chr6	82938862	82939917	-2.84	0.000731	0.00299	Promoter	Sema4f	protein_coding	20355
chr6	82773543	82774714	-2.13	0.00208	0.0072	Promoter	Hk2	protein_coding	15277
chr17	53567665	53569107	-2.51	0.000402	0.00181	Promoter	Kat2b	protein_coding	18519
chr10	128695888	128696702	-4.1	1.65e-10	8.84e-09	Promoter	Rab5b	protein_coding	19344
chr11	75348319	75348759	-2.13	0.0106	0.0284	Promoter	Rpa1	protein_coding	68275
chrX	13280421	13281489	-3.41	7.44e-06	6.42e-05	Promoter	Ddx3x	protein_coding	13205
chr11	85139689	85140821	-4.34	6.75e-09	1.82e-07	Promoter	Usp32	protein_coding	237898
chr6	89643832	89644880	-3.03	9.42e-06	7.89e-05	Promoter	Txnrd3	protein_coding	232223
chr2	181520225	181520911	-1.9	0.00777	0.0219	Promoter	Dnajc5	protein_coding	13002
chrX	68678218	68679613	-3.03	1.96e-05	0.000146	Promoter	Fmr1	protein_coding	14265
chr2	154603484	154603993	-2.8	0.000882	0.0035	Promoter	Pxmp4	protein_coding	59038
chr15	75678281	75679710	-1.8	0.0169	0.0414	Promoter	Top1mt	protein_coding	72960
chr14	54360689	54361303	-2.59	0.0133	0.0341	Promoter	Oxa1l	protein_coding	69089
chr3	90475664	90476419	-5.16	1.82e-07	2.88e-06	Promoter	Ilf2	protein_coding	67781
chr3	90509004	90509895	-3.36	1.01e-05	8.39e-05	Promoter	Chtop	protein_coding	66511
chr3	90490758	90491193	-3.87	1.16e-05	9.43e-05	Promoter	Snapin	protein_coding	20615
chr11	61494012	61494651	-3.44	1.82e-05	0.000136	Promoter	Mapk7	protein_coding	23939
chr11	61579112	61579750	-2.38	0.00842	0.0234	Promoter	Epn2	protein_coding	13855
chr11	61504734	61505180	-3.43	0.000717	0.00294	Promoter	B9d1	protein_coding	27078
chr3	130060600	130061785	-2.22	0.00192	0.00672	Promoter	Sec24b	protein_coding	99683
chr11	51635322	51636572	-2.39	0.00164	0.00589	Promoter	Rmnd5b	protein_coding	66089
chr11	51619461	51620116	-3.17	0.000348	0.0016	Promoter	Nhp2	protein_coding	52530
chr8	123253967	123254521	-2.69	0.00292	0.00958	Promoter	Vps9d1	protein_coding	72325
chr5	34636545	34637160	-2.48	0.00944	0.0257	Promoter	Mfsd10	protein_coding	68294
chr11	78536048	78536535	-5.41	7.08e-07	8.93e-06	Promoter	Ift20	protein_coding	55978
chr10	76961721	76962447	-2.49	0.000179	0.000921	Promoter	Pcbp3	protein_coding	59093
chrX	20798070	20798655	-4.96	0.000208	0.00104	Promoter	Araf	protein_coding	11836
chr1	36511709	36512235	-3.08	0.00023	0.00113	Promoter	Cnnm3	protein_coding	94218
chr1	36444997	36445424	-2.51	0.00603	0.0176	Promoter	Lman2l	protein_coding	214895
chr10	76442048	76443286	-3.4	1.49e-07	2.44e-06	Promoter	Pcnt	protein_coding	18541
chr6	86669088	86669871	-4.68	4.29e-12	4.06e-10	Promoter	Mxd1	protein_coding	17119
chr12	100199241	100200899	-2.68	2.99e-05	0.000207	Promoter	Calm1	protein_coding	12313
chr12	111671714	111672464	-2.34	0.00313	0.0101	Promoter	Ckb	protein_coding	12709
chr15	102405329	102406388	-4.83	8.56e-07	1.04e-05	Promoter	Sp1	protein_coding	20683
chr8	8660030	8661938	-2.3	0.000214	0.00106	Promoter	Efnb2	protein_coding	13642
chr1	186749034	186749757	-2.95	0.003	0.00979	Promoter	Rrp15	protein_coding	67223
chr11	74925483	74926148	-2.45	0.00551	0.0163	Promoter	Srr	protein_coding	27364
chr9	78108163	78109429	-2.29	0.000167	0.000871	Promoter	Fbxo9	protein_coding	71538
chr6	3497997	3498674	-2.86	0.0051	0.0153	Promoter	Vps50	protein_coding	73288
chr3	88336140	88336581	-5.49	1.42e-05	0.000111	Promoter	Smg5	protein_coding	229512
chr3	88296578	88297582	-3.41	1.39e-06	1.55e-05	Promoter	Cct3	protein_coding	12462
chr3	88141803	88142552	-2.72	6.55e-05	0.000399	Promoter	Mef2d	protein_coding	17261
chr11	97187842	97188621	-4.07	0.00465	0.0142	Promoter	Kpnb1	protein_coding	16211
chr5	4103863	4105190	-3.07	5.76e-07	7.53e-06	Promoter	Cyp51	protein_coding	13121
chr8	123373333	123374641	-2.26	0.000322	0.00149	Promoter	Tcf25	protein_coding	66855
chr6	128362227	128363037	-2.62	0.00211	0.00728	Promoter	Foxm1	protein_coding	14235
chr6	128424261	128425232	-3.96	2.17e-07	3.3e-06	Promoter	Itfg2	protein_coding	101142
chr11	100397535	100398193	-2.45	0.00035	0.00161	Promoter	Jup	protein_coding	16480
chr6	146724694	146725533	-3.37	1.03e-05	8.57e-05	Promoter	Stk38l	protein_coding	232533
chr6	113306294	113307397	-3.67	7.12e-11	4.41e-09	Promoter	Brpf1	protein_coding	78783
chr6	34317002	34317711	-2.54	0.00145	0.00532	Promoter	Akr1b3	protein_coding	11677
chr1	121567544	121568234	-3	0.00352	0.0112	Promoter	Ddx18	protein_coding	66942
chr5	148552226	148553141	-3.64	3.19e-06	3.14e-05	Promoter	Ubl3	protein_coding	24109
chr13	38658584	38659201	-2.02	0.00771	0.0217	Promoter	Eef1e1	protein_coding	66143
chr2	145934692	145935224	-3.21	0.000218	0.00108	Promoter	Crnkl1	protein_coding	66877
chr9	18291591	18292652	-2.86	1.06e-05	8.76e-05	Promoter	Chordc1	protein_coding	66917
chr10	86021613	86022376	-2.79	0.000181	0.000928	Promoter	Fbxo7	protein_coding	69754
chr7	101663529	101664052	-3.85	1.07e-06	1.25e-05	Promoter	Clpb	protein_coding	20480
chr9	25251818	25252813	-4.66	9.6e-13	1.16e-10	Promoter	2020-09-07	protein_coding	235072
chr11	21370566	21371423	-3.01	5.32e-05	0.000336	Promoter	Ugp2	protein_coding	216558
chr7	16781191	16782343	-1.82	0.0179	0.0435	Promoter	Slc1a5	protein_coding	20514
chrX	20658250	20658621	-2.68	0.0201	0.0479	Promoter	Uba1	protein_coding	22201
chr9	37613297	37614101	-2.96	4.75e-05	0.000306	Promoter	Spa17	protein_coding	20686
chrX	74254321	74254994	-3	0.000258	0.00124	Promoter	Emd	protein_coding	13726
chr8	125569827	125570328	-5.8	3.18e-06	3.13e-05	Promoter	Sipa1l2	protein_coding	244668
chr2	127008248	127008893	-2.61	0.0127	0.033	Promoter	Ap4e1	protein_coding	108011
chrX	73786151	73787392	-2.84	0.00025	0.00121	Promoter	Idh3g	protein_coding	15929
chrX	73716168	73717134	-2.72	0.000365	0.00166	Promoter	Bcap31	protein_coding	27061
chr17	75551511	75552543	-2.96	2.72e-06	2.75e-05	Promoter	Fam98a	protein_coding	72722
chr9	44881284	44882266	-3.44	9.04e-07	1.09e-05	Promoter	Kmt2a	protein_coding	214162
chr7	19508259	19509331	-2.11	0.0035	0.0111	Promoter	Trappc6a	protein_coding	67091
chr11	78245581	78246267	-2.41	0.00669	0.0192	Promoter	Supt6	protein_coding	20926
chr7	38107445	38108131	-3.96	5.32e-09	1.5e-07	Promoter	Ccne1	protein_coding	12447
chr7	16309322	16310325	-2.14	0.0053	0.0158	Promoter	Bbc3	protein_coding	170770
chr2	91053726	91054317	-2.65	0.00142	0.0052	Promoter	Psmc3	protein_coding	19182
chr2	91070212	91071010	-3.16	6.65e-06	5.86e-05	Promoter	Slc39a13	protein_coding	68427
chr2	91236819	91237473	-3.15	8.95e-05	0.000515	Promoter	Ddb2	protein_coding	107986
chr7	44748131	44749137	-3.17	2.95e-06	2.94e-05	Promoter	Vrk3	protein_coding	101568
chr7	24399463	24400042	-4.47	5.79e-10	2.46e-08	Promoter	Smg9	protein_coding	71997
chr5	27791057	27791995	-3.42	6.59e-08	1.23e-06	Promoter	Paxip1	protein_coding	55982
chr6	71440393	71441180	-4.59	8.9e-15	2.2e-12	Promoter	Rmnd5a	protein_coding	68477
chr7	6727502	6729780	-3.4	2.46e-13	3.6e-11	Promoter	Peg3	protein_coding	18616
chr17	25578763	25579324	-2.38	0.00532	0.0159	Promoter	Lmf1	protein_coding	76483
chr5	8422463	8423072	-2.18	0.00408	0.0127	Promoter	Dbf4	protein_coding	27214
chr17	33908670	33909967	-2.34	0.000149	0.000791	Promoter	Daxx	protein_coding	13163
chr14	55643311	55643842	-2.49	0.0111	0.0294	Promoter	Tm9sf1	protein_coding	74140
chr8	70234160	70234676	-3.06	7.96e-05	0.00047	Promoter	Armc6	protein_coding	76813
chr8	70138980	70139711	-1.85	0.0084	0.0233	Promoter	Borcs8	protein_coding	72368
chr8	70211853	70212904	-4.61	1.16e-13	1.85e-11	Promoter	Slc25a42	protein_coding	73095
chr17	56672633	56673601	-3.52	7.45e-07	9.31e-06	Promoter	Ranbp3	protein_coding	71810
chr17	56716918	56717777	-3.44	3.23e-07	4.6e-06	Promoter	Ndufa11	protein_coding	69875
chr8	71382025	71382407	-3.41	0.00293	0.00959	Promoter	Nr2f6	protein_coding	13864
chr8	71366792	71367553	-1.98	0.00509	0.0153	Promoter	Use1	protein_coding	67023
chr8	71371240	71372079	-2.41	0.000163	0.000854	Promoter	Ocel1	protein_coding	77090
chr7	28179290	28180255	-4.1	9.07e-10	3.49e-08	Promoter	Dyrk1b	protein_coding	13549
chr3	20057554	20058101	-3.39	6.87e-06	6.02e-05	Promoter	Hltf	protein_coding	20585
chr16	90143346	90144406	-3.18	3.81e-08	7.73e-07	Promoter	Tiam1	protein_coding	21844
chr15	76080495	76081405	-2.67	0.000179	0.00092	Promoter	Puf60	protein_coding	67959
chr11	98438397	98439242	-2.03	0.0121	0.0317	Promoter	Mien1	protein_coding	103742
chr7	25718710	25719198	-1.93	0.0177	0.0431	Promoter	Ccdc97	protein_coding	52132
chr17	23193128	23193772	-3.75	0.000348	0.0016	Promoter	Zfp40	protein_coding	22700
chr17	32350406	32350910	-2.34	0.00185	0.00652	Promoter	Akap8l	protein_coding	54194
chr17	57011132	57012075	-2.46	0.000134	0.000722	Promoter	Gtf2f1	protein_coding	98053
chr17	56989573	56990668	-1.72	0.0121	0.0316	Promoter	Clpp	protein_coding	53895
chr17	56996575	56997567	-1.85	0.00616	0.0179	Promoter	Alkbh7	protein_coding	66400
chr12	81594877	81595454	-2.86	0.000329	0.00153	Promoter	Med6	protein_coding	69792
chr2	166905868	166907152	-2.42	0.000252	0.00122	Promoter	Cse1l	protein_coding	110750
chr2	76647756	76648736	-4.18	5.24e-11	3.4e-09	Promoter	Prkra	protein_coding	23992
chr2	76672665	76673572	-1.97	0.016	0.0397	Promoter	Fkbp7	protein_coding	14231
chr5	135186791	135187546	-3.79	4.12e-08	8.23e-07	Promoter	Baz1b	protein_coding	22385
chr17	46645766	46646496	-2.23	0.00192	0.00671	Promoter	Mrpl2	protein_coding	27398
chr7	45896637	45897607	-2.91	1.28e-05	0.000102	Promoter	Tmem143	protein_coding	70209
chr6	54992496	54993272	-2.03	0.00187	0.00659	Promoter	Ggct	protein_coding	110175
chr12	112976203	112977031	-2.99	2.09e-05	0.000154	Promoter	Btbd6	protein_coding	399566
chr11	60727066	60728946	-2.14	0.00101	0.00394	Promoter	Flii	protein_coding	14248
chr9	21265082	21265534	-3.36	0.000119	0.000652	Promoter	Atg4d	protein_coding	235040
chr17	56078972	56079682	-4.12	2.12e-12	2.16e-10	Promoter	Hdgfl2	protein_coding	15193
chr16	38522327	38523076	-3.07	2.02e-05	0.000149	Promoter	Timmdc1	protein_coding	76916
chr6	88902061	88902517	-2	0.00878	0.0242	Promoter	Tpra1	protein_coding	24100
chr8	70839227	70840187	-4.03	2.52e-11	1.85e-09	Promoter	Arrdc2	protein_coding	70807
chr8	4238361	4239149	-3.34	4.81e-08	9.41e-07	Promoter	Map2k7	protein_coding	26400
chr7	44892399	44892798	-3.8	0.000243	0.00118	Promoter	Med25	protein_coding	75613
chr7	19664793	19665692	-3.31	0.000111	0.000619	Promoter	Clptm1	protein_coding	56457
chr7	19628345	19629407	-3.47	8.4e-07	1.03e-05	Promoter	Relb	protein_coding	19698
chr7	19715203	19716256	-4.52	2.32e-18	1.99e-15	Promoter	Tomm40	protein_coding	53333
chr12	31949385	31951020	-4.39	3.33e-16	1.23e-13	Promoter	Hbp1	protein_coding	73389
chr12	32060910	32061445	-2.26	0.00797	0.0223	Promoter	Prkar2b	protein_coding	19088
chr6	134919995	134921272	-3.48	3.75e-07	5.26e-06	Promoter	Cdkn1b	protein_coding	12576
chr4	55532371	55533335	-3.07	1.29e-05	0.000103	Promoter	Klf4	protein_coding	16600
chr8	72239668	72240739	-2.57	5.45e-05	0.000342	Promoter	Ap1m1	protein_coding	11767
chr8	72160609	72161530	-4.4	1.02e-13	1.7e-11	Promoter	Rab8a	protein_coding	17274
chr4	133967204	133968546	-2.42	0.000154	0.000813	Promoter	Hmgn2	protein_coding	15331
chr13	19395328	19396185	-3.28	1.05e-06	1.24e-05	Promoter	Stard3nl	protein_coding	76205
chr10	80114737	80115871	-3.8	3.06e-09	9.55e-08	Promoter	Stk11	protein_coding	20869
chr11	98202318	98203421	-3.33	5.67e-05	0.000353	Promoter	Cdk12	protein_coding	69131
chr9	46012205	46012769	-2.05	0.0191	0.0459	Promoter	Pafah1b2	protein_coding	18475
chr1	39478344	39478973	-3.21	0.000583	0.00248	Promoter	Tbc1d8	protein_coding	54610
chr1	39535465	39536207	-2.27	0.0014	0.00515	Promoter	Cnot11	protein_coding	52846
chr6	122819418	122820346	-1.99	0.0137	0.0349	Promoter	Foxj2	protein_coding	60611
chr7	44997266	44998420	-1.58	0.0173	0.0423	Promoter	Irf3	protein_coding	54131
chr17	55891759	55893042	-2.18	0.00593	0.0174	Promoter	Zfp959	protein_coding	224893
chr17	56036375	56036870	-2.52	8.67e-05	0.000503	Promoter	Sh3gl1	protein_coding	20405
chr17	55958993	55959547	-3.75	3.71e-06	3.56e-05	Promoter	Yju2	protein_coding	72886
chr10	58446330	58447301	-4.41	2.41e-08	5.27e-07	Promoter	Ranbp2	protein_coding	19386
chr19	60889685	60890227	-4.43	4.25e-06	4.01e-05	Promoter	Grk5	protein_coding	14773
chr16	20548040	20548895	-1.92	0.00938	0.0256	Promoter	Abcf3	protein_coding	27406
chr7	45813964	45814768	-4.52	2.97e-12	2.92e-10	Promoter	Cyth2	protein_coding	19158
chr4	3937862	3939284	-3.87	2.35e-11	1.76e-09	Promoter	Plag1	protein_coding	56711
chr9	21238140	21239341	-2.48	0.000397	0.00179	Promoter	Keap1	protein_coding	50868
chr8	111258479	111259696	-2.41	0.000436	0.00193	Promoter	Glg1	protein_coding	20340
chr10	80621988	80622735	-4.06	3.77e-11	2.57e-09	Promoter	Csnk1g2	protein_coding	103236
chr10	80701820	80702689	-3.76	2.88e-09	9.05e-08	Promoter	Mob3a	protein_coding	208228
chr15	98662592	98663047	-3.37	0.00107	0.00414	Promoter	Ddx23	protein_coding	74351
chr7	27552815	27553432	-3.37	9.53e-06	7.96e-05	Promoter	Pld3	protein_coding	18807
chr7	24972010	24972810	-2.56	0.00199	0.00695	Promoter	Rabac1	protein_coding	14470
chr9	22002568	22003391	-4.26	5.86e-09	1.61e-07	Promoter	Prkcsh	protein_coding	19089
chr7	45062108	45062751	-1.92	0.0183	0.0444	Promoter	Nosip	protein_coding	66394
chr7	45154159	45154624	-3.62	4.26e-05	0.000279	Promoter	Pih1d1	protein_coding	68845
chr7	45124001	45124783	-3.64	3.31e-06	3.24e-05	Promoter	Rps11	protein_coding	27207
chr7	28392337	28393195	-2.47	9.4e-05	0.000537	Promoter	Paf1	protein_coding	54624
chr1	172126444	172127116	-2.18	0.0131	0.0336	Promoter	Pex19	protein_coding	19298
chr6	29215782	29216828	-2.07	0.00535	0.0159	Promoter	Impdh1	protein_coding	23917
chr7	19310071	19310472	-3.06	0.000171	0.000886	Promoter	Fosb	protein_coding	14282
chr7	19344884	19345532	-2.96	0.000137	0.000738	Promoter	Ercc1	protein_coding	13870
chr8	70439338	70439827	-2.64	0.00132	0.00491	Promoter	Crtc1	protein_coding	382056
chr2	112492951	112493871	-2.08	0.00791	0.0222	Promoter	Aven	protein_coding	74268
chr5	8996978	8997733	-2.71	0.000155	0.000819	Promoter	Crot	protein_coding	74114
chr2	127247652	127248690	-2.38	0.000724	0.00297	Promoter	Ciao1	protein_coding	26371
chr19	8786071	8786412	-5.36	2.87e-05	0.0002	Promoter	Taf6l	protein_coding	225895
chr4	129672313	129673066	-2.6	0.00209	0.00724	Promoter	Kpna6	protein_coding	16650
chr7	27227796	27228766	-2.91	7.98e-05	0.000471	Promoter	Itpkc	protein_coding	233011
chr7	27232740	27233293	-1.82	0.0187	0.0452	Promoter	Coq8b	protein_coding	76889
chr18	34624304	34625086	-1.93	0.0173	0.0423	Promoter	Brd8	protein_coding	78656
chr4	116463975	116464836	-2.57	0.00311	0.0101	Promoter	Mast2	protein_coding	17776
chr8	84846442	84847474	-2.18	0.000325	0.00151	Promoter	Calr	protein_coding	12317
chr8	107292969	107293757	-2.9	0.000101	0.000571	Promoter	Nfat5	protein_coding	54446
chr8	107424810	107425175	-2.63	0.013	0.0334	Promoter	Nob1	protein_coding	67619
chr7	45366794	45367662	-3.78	3.86e-09	1.14e-07	Promoter	Ppfia3	protein_coding	76787
chr7	45434248	45435048	-4.1	7.83e-10	3.15e-08	Promoter	Gys1	protein_coding	14936
chr7	45466576	45466953	-3.09	0.0208	0.0493	Promoter	Bax	protein_coding	12028
chr10	71237631	71238635	-1.85	0.00833	0.0232	Promoter	Tfam	protein_coding	21780
chr11	90249086	90249829	-3.96	1.83e-06	1.96e-05	Promoter	Mmd	protein_coding	67468
chr16	36070967	36072306	-2.75	1.11e-05	9.09e-05	Promoter	Fam162a	protein_coding	70186
chr13	91460326	91461328	-3.93	7.13e-11	4.41e-09	Promoter	Ssbp2	protein_coding	66970
chr1	158356017	158356666	-2	0.0106	0.0283	Promoter	Brinp2	protein_coding	240843
chr11	100939000	100940089	-4.07	3.69e-10	1.67e-08	Promoter	Stat3	protein_coding	20848
chr19	5688511	5689569	-2.82	5.4e-05	0.00034	Promoter	Map3k11	protein_coding	26403
chr7	27591138	27592301	-2.95	1.54e-05	0.000119	Promoter	Akt2	protein_coding	11652
chr16	4789546	4790627	-2.91	1.89e-05	0.000141	Promoter	Cdip1	protein_coding	66626
chr9	14500158	14500854	-2.77	0.000271	0.0013	Promoter	Cwc15	protein_coding	66070
chr9	20887877	20888455	-2.85	0.000516	0.00223	Promoter	Ppan	protein_coding	235036
chr3	138143365	138143953	-3.95	1.04e-08	2.63e-07	Promoter	Trmt10a	protein_coding	108943
chr12	38779680	38780338	-2.61	0.00798	0.0223	Promoter	Etv1	protein_coding	14009
chr12	38778539	38779278	-2.11	0.018	0.0438	Promoter	Etv1	protein_coding	14009
chr15	76659740	76660599	-3.07	8.48e-06	7.21e-05	Promoter	Kifc2	protein_coding	16581
chrX	74392896	74393707	-3.46	6.98e-05	0.000422	Promoter	Ikbkg	protein_coding	16151
chr3	99140992	99141720	-3.61	4.16e-07	5.71e-06	Promoter	Wars2	protein_coding	70560
chr6	124711887	124712432	-2.44	0.000955	0.00375	Promoter	Phb2	protein_coding	12034
chr6	124769111	124770108	-2.27	0.00392	0.0123	Promoter	Eno2	protein_coding	13807
chr6	124662797	124663339	-4.83	3.41e-08	7.02e-07	Promoter	Lpcat3	protein_coding	14792
chr6	29467424	29468370	-3.19	4.93e-05	0.000315	Promoter	Atp6v1f	protein_coding	66144
chrX	7318764	7319481	-4.58	8.48e-06	7.21e-05	Promoter	Clcn5	protein_coding	12728
chr8	60982939	60984009	-3.58	2.47e-08	5.37e-07	Promoter	Clcn3	protein_coding	12725
chr1	80340560	80341524	-3.39	3.11e-07	4.47e-06	Promoter	Cul3	protein_coding	26554
chr8	73353091	73354481	-3.08	2.17e-07	3.3e-06	Promoter	Large1	protein_coding	16795
chr6	120916583	120917013	-2.66	0.0132	0.034	Promoter	Bid	protein_coding	12122
chr1	119504224	119505412	-2.62	3.19e-05	0.000218	Promoter	Ralb	protein_coding	64143
chr5	122157912	122158350	-2.44	0.0194	0.0464	Promoter	Ppp1cc	protein_coding	19047
chr16	22857372	22858225	-4.02	1.87e-07	2.94e-06	Promoter	Dnajb11	protein_coding	67838
chr5	113908060	113909264	-2.39	0.000781	0.00317	Promoter	Coro1c	protein_coding	23790
chr6	52713603	52714465	-3.16	8.51e-05	0.000495	Promoter	Tax1bp1	protein_coding	52440
chr14	51913017	51914976	-1.87	0.00951	0.0259	Promoter	Ndrg2	protein_coding	29811
chr14	51884630	51885350	-3.25	1.41e-05	0.000111	Promoter	Mettl17	protein_coding	52535
chr8	3516342	3517072	-1.9	0.00783	0.022	Promoter	Pnpla6	protein_coding	50767
chr3	142881578	142882534	-3.18	2.89e-06	2.89e-05	Promoter	Pkn2	protein_coding	109333
chr7	43443299	43444328	-2.26	0.000543	0.00232	Promoter	Etfb	protein_coding	110826
chr7	43436512	43437248	-2.5	0.00521	0.0156	Promoter	Nkg7	protein_coding	72310
chr6	54039422	54040305	-2.33	0.0125	0.0325	Promoter	Chn2	protein_coding	69993
chr8	114439366	114440103	-4.03	4.05e-09	1.2e-07	Promoter	Wwox	protein_coding	80707
chr5	33652047	33652782	-4.07	1.23e-07	2.06e-06	Promoter	Slbp	protein_coding	20492
chr8	71272242	71273338	-2.94	2.19e-05	0.000159	Promoter	Myo9b	protein_coding	17925
chr11	4096403	4097027	-3.09	9.31e-06	7.82e-05	Promoter	Mtfp1	protein_coding	67900
chr1	33719751	33720444	-3.3	6.69e-05	0.000407	Promoter	Rab23	protein_coding	19335
chr9	64736950	64738137	-2.38	0.000468	0.00205	Promoter	Rab11a	protein_coding	53869
chr12	85219252	85219969	-1.94	0.019	0.0457	Promoter	Eif2b2	protein_coding	217715
chr16	65562352	65563163	-1.89	0.0159	0.0395	Promoter	Chmp2b	protein_coding	68942
chr5	136986634	136987527	-1.84	0.0139	0.0352	Promoter	Plod3	protein_coding	26433
chr1	181841683	181842900	-2.14	0.000405	0.00182	Promoter	Lbr	protein_coding	98386
chr3	87885249	87886006	-3.32	1.14e-06	1.33e-05	Promoter	Prcc	protein_coding	94315
chr3	87930012	87930761	-2.18	0.0115	0.0303	Promoter	Rrnad1	protein_coding	229503
chr10	81069825	81070407	-2.28	0.00253	0.00849	Promoter	Thop1	protein_coding	50492
chr10	81266463	81266963	-3.96	9.65e-05	0.000549	Promoter	Apba3	protein_coding	57267
chr10	81167714	81168330	-2.37	0.00205	0.00713	Promoter	Pias4	protein_coding	59004
chr9	64252721	64253846	-3.16	2.86e-06	2.87e-05	Promoter	Map2k1	protein_coding	26395
chr10	81059835	81060598	-2.58	0.00332	0.0106	Promoter	Sgta	protein_coding	52551
chr17	5440266	5440833	-2.4	0.00605	0.0177	Promoter	Tmem242	protein_coding	70544
chr6	51469034	51470994	-4.22	2.3e-14	5.05e-12	Promoter	Hnrnpa2b1	protein_coding	53379
chr8	84270147	84270702	-4.43	4.92e-08	9.6e-07	Promoter	Ccdc130	protein_coding	67736
chr3	146812595	146813397	-3.11	2.65e-06	2.69e-05	Promoter	Prkacb	protein_coding	18749
chr6	124415066	124416072	-1.86	0.0089	0.0245	Promoter	Pex5	protein_coding	19305
chr12	72084985	72086159	-3.78	2.17e-11	1.66e-09	Promoter	Jkamp	protein_coding	104771
chr2	102658497	102659247	-2.13	0.00654	0.0188	Promoter	Slc1a2	protein_coding	20511
chr2	118388205	118389120	-2.5	0.000477	0.00209	Promoter	Eif2ak4	protein_coding	27103
chr15	66969239	66970097	-2.4	0.00266	0.00887	Promoter	Ndrg1	protein_coding	17988
chr11	69757928	69759565	-3.46	3.55e-08	7.28e-07	Promoter	Polr2a	protein_coding	20020
chr6	54594875	54595649	-2.47	0.00191	0.00671	Promoter	Plekha8	protein_coding	231999
chr5	33782365	33783103	-2.04	0.012	0.0314	Promoter	Letm1	protein_coding	56384
chr13	58215187	58216044	-3.18	6.87e-05	0.000415	Promoter	Ubqln1	protein_coding	56085
chr1	173366956	173367790	-1.97	0.0132	0.0339	Promoter	Cadm3	protein_coding	94332
chr15	77928639	77929404	-2.9	8.99e-06	7.59e-05	Promoter	Txn2	protein_coding	56551
chr17	87974668	87975646	-2.46	0.000899	0.00356	Promoter	Msh6	protein_coding	17688
chr17	88065529	88066602	-3.43	3.18e-06	3.13e-05	Promoter	Fbxo11	protein_coding	225055
chr5	135148926	135149897	-3.07	3.96e-08	7.97e-07	Promoter	Tbl2	protein_coding	27368
chr8	75108728	75109765	-2.31	0.000233	0.00114	Promoter	Mcm5	protein_coding	17218
chr11	59661912	59662511	-1.94	0.0119	0.0312	Promoter	Mprip	protein_coding	26936
chr7	25267382	25268497	-4.7	2.02e-18	1.82e-15	Promoter	Cic	protein_coding	71722
chr7	25297246	25298128	-2.76	0.00031	0.00145	Promoter	Pafah1b3	protein_coding	18476
chr8	83972287	83973026	-3.46	2.47e-07	3.69e-06	Promoter	Prkaca	protein_coding	18747
chr8	83955040	83955763	-3.99	7.54e-09	2.01e-07	Promoter	Asf1b	protein_coding	66929
chr8	83714894	83715643	-4.18	3.74e-09	1.12e-07	Promoter	Ddx39	protein_coding	68278
chr8	83607719	83608818	-3.29	2.85e-08	6.03e-07	Promoter	Dnajb1	protein_coding	81489
chr1	88008072	88008898	-3.18	0.00332	0.0107	Promoter	Usp40	protein_coding	227334
chr2	90940360	90941028	-3.33	0.00192	0.00674	Promoter	Celf1	protein_coding	13046
chr7	67950792	67952642	-3.51	1.56e-09	5.47e-08	Promoter	Igf1r	protein_coding	16001
chr7	13037925	13038562	-3.96	3.08e-10	1.47e-08	Promoter	Ube2m	protein_coding	22192
chr16	4419427	4420593	-2.72	0.000414	0.00185	Promoter	Adcy9	protein_coding	11515
chr7	111028651	111029126	-2.06	0.0104	0.0278	Promoter	Ctr9	protein_coding	22083
chr7	111082148	111083572	-3.88	4.68e-12	4.38e-10	Promoter	Eif4g2	protein_coding	13690
chr3	95042546	95043253	-1.85	0.0149	0.0374	Promoter	Psmd4	protein_coding	19185
chr12	54795269	54795951	-3.27	0.00016	0.00084	Promoter	Snx6	protein_coding	72183
chr6	83325632	83326395	-2.79	0.00031	0.00145	Promoter	Mthfd2	protein_coding	17768
chr1	171222223	171222867	-4.04	1.34e-08	3.27e-07	Promoter	Tomm40l	protein_coding	641376
chr10	128303153	128303820	-1.8	0.0126	0.0327	Promoter	Pan2	protein_coding	103135
chr10	128337415	128338506	-2.57	0.000114	0.000632	Promoter	Cs	protein_coding	12974
chr3	103171575	103172227	-2.62	0.00275	0.0091	Promoter	Bcas2	protein_coding	68183
chr8	105635804	105637248	-2.68	2.01e-05	0.000149	Promoter	Ctcf	protein_coding	13018
chr8	105700741	105701702	-1.99	0.00649	0.0187	Promoter	Pard6a	protein_coding	56513
chr16	18248460	18249527	-2.79	8.89e-06	7.5e-05	Promoter	Ranbp1	protein_coding	19385
chr3	94953863	94954507	-3.72	6.74e-06	5.92e-05	Promoter	Rfx5	protein_coding	53970
chr2	122738462	122739054	-4.06	0.000265	0.00127	Promoter	Bloc1s6	protein_coding	18457
chr3	138489082	138489676	-3.26	1.56e-05	0.00012	Promoter	Metap1	protein_coding	75624
chr17	57247386	57248565	-4.13	1.08e-13	1.77e-11	Promoter	Gpr108	protein_coding	78308
chr16	11202807	11203749	-1.93	0.0188	0.0454	Promoter	Rsl1d1	protein_coding	66409
chr18	34220811	34221974	-2.93	1.48e-05	0.000115	Promoter	Apc	protein_coding	11789
chr18	34372447	34373872	-2.16	0.00641	0.0186	Promoter	Reep5	protein_coding	13476
chr1	13373785	13374502	-2.31	0.00264	0.0088	Promoter	Ncoa2	protein_coding	17978
chr1	13372116	13373164	-4.04	3.32e-10	1.53e-08	Promoter	Ncoa2	protein_coding	17978
chr6	92091810	92092949	-3.53	4.61e-07	6.23e-06	Promoter	Nr2c2	protein_coding	22026
chr5	3596038	3596691	-3.99	5e-08	9.72e-07	Promoter	Pex1	protein_coding	71382
chr17	28951935	28952675	-2.5	0.0083	0.0231	Promoter	Kctd20	protein_coding	66989
chr11	73198899	73199677	-2.99	8.58e-05	0.000498	Promoter	Ctns	protein_coding	83429
chr16	21204301	21205171	-1.83	0.00618	0.018	Promoter	Ephb3	protein_coding	13845
chr16	3872242	3872721	-2.82	0.00105	0.00408	Promoter	Naa60	protein_coding	74763
chr16	3908666	3909137	-2.27	0.00207	0.00717	Promoter	1700037C18Rik	protein_coding	73261
chr19	4282809	4283486	-2.33	0.0118	0.031	Promoter	Ankrd13d	protein_coding	68423
chr1	150392641	150393666	-4.63	5.19e-16	1.76e-13	Promoter	Tpr	protein_coding	108989
chr7	16119830	16120251	-1.96	0.0134	0.0343	Promoter	Kptn	protein_coding	70394
chr7	16098069	16098996	-4.21	7.15e-14	1.29e-11	Promoter	Napa	protein_coding	108124
chr11	96075286	96076127	-3.78	2.04e-08	4.62e-07	Promoter	Atp5g1	protein_coding	11951
chr7	30231722	30232815	-3.53	2.23e-08	4.96e-07	Promoter	Tbcb	protein_coding	66411
chr11	75630431	75631212	-3.21	1.96e-05	0.000146	Promoter	Inpp5k	protein_coding	19062
chr16	17451619	17452435	-3.06	2.16e-05	0.000158	Promoter	Crkl	protein_coding	12929
chr9	21927352	21927751	-3.92	4.3e-05	0.000281	Promoter	Ccdc159	protein_coding	67119
chr5	88720571	88721292	-2.73	0.000279	0.00133	Promoter	Mob1b	protein_coding	68473
chr8	69088500	69089203	-2.92	6.72e-05	0.000407	Promoter	Atp6v1b2	protein_coding	11966
chr8	72421262	72421913	-2.95	4.87e-05	0.000311	Promoter	Eps15l1	protein_coding	13859
chr14	50784958	50785951	-2.3	0.00509	0.0153	Promoter	Ttc5	protein_coding	219022
chr14	50924485	50925756	-1.84	0.0101	0.0271	Promoter	Osgep	protein_coding	66246
chr1	74284320	74285386	-3.01	1.78e-07	2.83e-06	Promoter	Aamp	protein_coding	227290
chr1	74236123	74236761	-2.65	0.000236	0.00116	Promoter	Arpc2	protein_coding	76709
chr7	30729143	30729927	-3.58	5.6e-05	0.000349	Promoter	Tmem147	protein_coding	69804
chr7	3703695	3704583	-3.55	2.6e-05	0.000184	Promoter	Rps9	protein_coding	76846
chr12	113140039	113140679	-2.71	0.00102	0.00396	Promoter	Crip2	protein_coding	68337
chrX	36598008	36598679	-2.9	0.00103	0.004	Promoter	Pgrmc1	protein_coding	53328
chr4	118427628	118428315	-2.55	0.00397	0.0124	Promoter	Elovl1	protein_coding	54325
chr4	118359543	118360467	-2.51	0.00136	0.00505	Promoter	Hyi	polymorphic_pseudogene	68180
chr4	118437205	118437677	-2.98	0.000672	0.00279	Promoter	Cdc20	protein_coding	107995
chr2	167492166	167493399	-1.79	0.0169	0.0414	Promoter	Rnf114	protein_coding	81018
chrX	36874346	36874869	-3.68	0.00741	0.021	Promoter	C330007P06Rik	protein_coding	77644
chr4	148591244	148591715	-2.94	0.000611	0.00257	Promoter	Srm	protein_coding	20810
chr19	4811101	4812066	-3.39	1.82e-06	1.95e-05	Promoter	Rbm14	protein_coding	56275
chr19	4878276	4878806	-2.15	0.014	0.0356	Promoter	Zdhhc24	protein_coding	70605
chr2	71872939	71873797	-3.53	2.96e-07	4.28e-06	Promoter	Pdk1	protein_coding	228026
chr10	79853930	79855021	-4.92	9.4e-13	1.16e-10	Promoter	Ptbp1	protein_coding	19205
chr8	122443041	122444290	-2.92	1.04e-05	8.63e-05	Promoter	Mvd	protein_coding	192156
chr14	30825498	30825960	-2.36	0.014	0.0356	Promoter	Stimate	protein_coding	69179
chr14	30715264	30716009	-3.02	0.00133	0.00495	Promoter	Sfmbt1	protein_coding	54650
chr8	22059883	22060764	-3.88	1.86e-08	4.31e-07	Promoter	Atp7b	protein_coding	11979
chr8	122567400	122568560	-2.12	0.00115	0.00438	Promoter	Cdt1	protein_coding	67177
chr4	13743269	13744886	-2.82	0.000144	0.00077	Promoter	Runx1t1	protein_coding	12395
chr7	46795350	46796327	-2.7	4.59e-05	0.000297	Promoter	Gtf2h1	protein_coding	14884
chr9	108516586	108517809	-2.43	0.000827	0.00331	Promoter	Qrich1	protein_coding	69232
chr9	108490586	108491054	-3.26	0.000789	0.00319	Promoter	Usp19	protein_coding	71472
chrX	93631776	93632425	-2.37	0.0115	0.0303	Promoter	Pola1	protein_coding	18968
chr17	31564153	31564952	-5.12	2.75e-09	8.69e-08	Promoter	Pknox1	protein_coding	18771
chr13	24831300	24832070	-3.69	2.7e-06	2.73e-05	Promoter	Acot13	protein_coding	66834
chr10	127063022	127063910	-4.07	3.16e-09	9.81e-08	Promoter	Cdk4	protein_coding	12567
chr10	127069617	127070387	-1.9	0.013	0.0335	Promoter	Tspan31	protein_coding	67125
chr17	13007600	13008676	-1.95	0.0025	0.0084	Promoter	Sod2	protein_coding	20656
chr18	36734660	36735585	-3.78	3.92e-07	5.43e-06	Promoter	Tmco6	protein_coding	71983
chr6	83572154	83572617	-2.24	0.0122	0.0318	Promoter	Stambp	protein_coding	70527
chr17	34972243	34972693	-2.76	0.0181	0.0439	Promoter	Hspa1l	protein_coding	15482
chr17	35088989	35089564	-2.42	0.00556	0.0164	Promoter	Abhd16a	protein_coding	193742
chr17	34930989	34931738	-1.92	0.0078	0.0219	Promoter	Neu1	protein_coding	18010
chr17	34981437	34982190	-2.99	0.00116	0.00441	Promoter	Lsm2	protein_coding	27756
chr6	48601507	48602403	-2.14	0.00274	0.0091	Promoter	Zfp775	protein_coding	243372
chr19	6057606	6058045	-2.55	0.00222	0.00761	Promoter	Mrpl49	protein_coding	18120
chr12	111574225	111574718	-2.34	0.004	0.0125	Promoter	Mark3	protein_coding	17169
chr6	122308485	122309053	-4.17	3.51e-08	7.21e-07	Promoter	M6pr	protein_coding	17113
chr2	30237078	30238195	-2.65	0.000105	0.000587	Promoter	Lrrc8a	protein_coding	241296
chr17	20944828	20946062	-4.02	3.67e-13	5.1e-11	Promoter	Ppp2r1a	protein_coding	51792
chr17	56764664	56765400	-2.32	0.00396	0.0124	Promoter	Dus3l	protein_coding	224907
chr8	71487577	71489060	-1.82	0.00983	0.0267	Promoter	Gtpbp3	protein_coding	70359
chr4	47352835	47353562	-3.35	3.92e-07	5.43e-06	Promoter	Tgfbr1	protein_coding	21812
chr11	87404077	87404623	-2.48	0.0108	0.0288	Promoter	Rad51c	protein_coding	114714
chr9	75037184	75038056	-3.02	0.00112	0.00428	Promoter	Arpp19	protein_coding	59046
chr2	152830700	152831778	-3.17	2.14e-06	2.24e-05	Promoter	Bcl2l1	protein_coding	12048
chr17	57031559	57032305	-5.21	7.84e-22	1.16e-18	Promoter	Khsrp	protein_coding	16549
chr8	70873392	70873794	-3.11	0.000134	0.000722	Promoter	Ccdc124	protein_coding	234388
chr11	22990398	22990847	-2.66	0.0128	0.0331	Promoter	Cct4	protein_coding	12464
chr11	51688384	51689222	-4.17	5.24e-08	1.01e-06	Promoter	0610009B22Rik	protein_coding	66050
chr5	145231437	145232007	-2.47	0.00203	0.00706	Promoter	Zfp655	protein_coding	72611
chr9	108305934	108306702	-7.17	9.35e-10	3.57e-08	Promoter	Rhoa	protein_coding	11848
chr14	25458759	25459771	-2.44	0.00138	0.0051	Promoter	Zmiz1	protein_coding	328365
chr13	58128537	58129504	-3.91	5.48e-10	2.35e-08	Promoter	Hnrnpa0	protein_coding	77134
chr11	50376958	50378607	-3.4	3.64e-09	1.09e-07	Promoter	Hnrnph1	protein_coding	59013
chr4	133756722	133757681	-2.69	0.000648	0.0027	Promoter	Arid1a	protein_coding	93760
chr7	142387539	142388137	-2.87	0.000675	0.0028	Promoter	Ctsd	protein_coding	13033
chr9	61914199	61915104	-2.09	0.00635	0.0184	Promoter	Rplp1	protein_coding	56040
chr8	71462972	71463919	-2.54	0.000214	0.00106	Promoter	Abhd8	protein_coding	64296
chr7	44496151	44497027	-3.8	1.73e-07	2.76e-06	Promoter	Emc10	protein_coding	69683
chr2	90745105	90745829	-3.72	1.42e-08	3.41e-07	Promoter	Fnbp4	protein_coding	55935
chr8	4492931	4494209	-2.05	0.00454	0.0139	Promoter	Cers4	protein_coding	67260
chr18	56561909	56562664	-2.78	0.00434	0.0133	Promoter	Phax	protein_coding	56698
chr4	72200414	72201790	-4.1	3.73e-12	3.59e-10	Promoter	Tle1	protein_coding	21885
chr7	100862896	100863600	-2.95	0.00129	0.00481	Promoter	Relt	protein_coding	320100
chr5	125389196	125390281	-3.67	1.95e-07	3.03e-06	Promoter	Ubc	protein_coding	22190
chr7	27486579	27487498	-3.54	1.04e-08	2.63e-07	Promoter	Sertad1	protein_coding	55942
chr16	8671688	8672334	-3.19	0.000613	0.00258	Promoter	Carhsp1	protein_coding	52502
chr9	25150487	25152169	-2.37	5.29e-05	0.000335	Promoter	Herpud2	protein_coding	80517
chr8	105860262	105860910	-4.07	1.07e-07	1.83e-06	Promoter	Nutf2	protein_coding	68051
chr1	152766077	152767044	-2.51	7.92e-05	0.000468	Promoter	Arpc5	protein_coding	67771
chr7	25179148	25180063	-2.32	0.00189	0.00664	Promoter	Pou2f2	protein_coding	18987
chr3	88552463	88554247	-2.32	7.36e-05	0.00044	Promoter	Ubqln4	protein_coding	94232
chr17	33955450	33956127	-2.69	0.000608	0.00257	Promoter	Rps18	protein_coding	20084
chrX	74269918	74270872	-4.75	5.84e-10	2.47e-08	Promoter	Rpl10	protein_coding	110954
chr7	118115402	118116517	-1.71	0.0127	0.0328	Promoter	Rps15a	protein_coding	267019
chr3	100685293	100685692	-2.91	0.00565	0.0167	Promoter	Man1a2	protein_coding	17156
chr8	22593230	22594389	-4.57	1.07e-09	4e-08	Promoter	Vdac3	protein_coding	22335
chr16	84834609	84836287	-3.3	1.68e-08	3.95e-07	Promoter	Gabpa	protein_coding	14390
chr5	115300717	115301225	-2.86	0.00114	0.00436	Promoter	Dynll1	protein_coding	56455
chr2	37358477	37359308	-2.66	0.000265	0.00127	Promoter	Pdcl	protein_coding	67466
chr11	4848928	4849804	-3.06	5.08e-05	0.000323	Promoter	Nf2	protein_coding	18016
chr11	5098516	5100080	-3.15	1.32e-06	1.49e-05	Promoter	Ewsr1	protein_coding	14030
chr10	75893076	75893532	-4.21	3.45e-07	4.87e-06	Promoter	Derl3	protein_coding	70377
chr6	120835909	120836699	-2.87	0.000118	0.000648	Promoter	Bcl2l13	protein_coding	94044
chr10	77581523	77582144	-2.48	0.000153	0.00081	Promoter	Pttg1ip	protein_coding	108705
chrX	20950381	20951091	-3.39	0.000186	0.000948	Promoter	Elk1	protein_coding	13712
chr1	135687847	135688448	-1.97	0.0134	0.0342	Promoter	Nav1	protein_coding	215690
chr13	98925654	98926755	-2.29	0.000529	0.00227	Promoter	Tnpo1	protein_coding	238799
chr18	68299917	68300417	-3.97	6.12e-06	5.45e-05	Promoter	Rnmt	protein_coding	67897
chr2	32712779	32713739	-3.21	1.54e-06	1.7e-05	Promoter	Cdk9	protein_coding	107951
chr16	13256204	13256780	-2.57	0.00304	0.00989	Promoter	Mrtfb	protein_coding	239719
chr15	103239460	103240854	-3.49	1.12e-09	4.14e-08	Promoter	Cbx5	protein_coding	12419
chr8	33599167	33599631	-2.74	0.00276	0.00915	Promoter	Ppp2cb	protein_coding	19053
chr15	100551483	100552312	-2.81	7.49e-05	0.000446	Promoter	Tfcp2	protein_coding	21422
chr9	113930578	113931118	-4.15	4.11e-07	5.65e-06	Promoter	Ubp1	protein_coding	22221
chr4	140961030	140961537	-3.03	2.38e-05	0.000171	Promoter	Sdhb	protein_coding	67680
chr1	106759028	106760350	-2.92	4.63e-06	4.31e-05	Promoter	Kdsr	protein_coding	70750
chr1	106796339	106797061	-2.67	0.00164	0.00589	Promoter	Vps4b	protein_coding	20479
chr9	44407019	44407887	-1.89	0.0105	0.0282	Promoter	Rps25	protein_coding	75617
chrX	74281803	74283086	-2.13	0.00809	0.0226	Promoter	Taz	protein_coding	66826
chr11	61266823	61267525	-2.53	0.000578	0.00246	Promoter	Aldh3a2	protein_coding	11671
chr9	107587464	107588067	-4.66	4.81e-06	4.44e-05	Promoter	Ifrd2	protein_coding	15983
chr9	107541828	107542495	-2.53	0.00248	0.00834	Promoter	Nprl2	protein_coding	56032
chr19	8722881	8723717	-3	0.000395	0.00178	Promoter	Slc3a2	protein_coding	17254
chr19	8741271	8741798	-4	2.8e-07	4.08e-06	Promoter	Stx5a	protein_coding	56389
chr9	21091487	21092419	-2.79	1.67e-05	0.000127	Promoter	Raver1	protein_coding	71766
chr11	78261266	78262220	-2.38	0.00117	0.00446	Promoter	2610507B11Rik	protein_coding	72503
chr1	43098049	43099054	-3.39	3.32e-07	4.7e-06	Promoter	AI597479	protein_coding	98404
chr7	47050397	47051399	-2.33	0.000228	0.00112	Promoter	Tmem86a	protein_coding	67893
chr4	109676259	109677083	-3.23	9.91e-07	1.18e-05	Promoter	Faf1	protein_coding	14084
chr9	22156482	22157724	-2.59	7.79e-05	0.000461	Promoter	Pigyl	protein_coding	66268
chr12	83631798	83632501	-2.88	4.32e-05	0.000282	Promoter	Rbm25	protein_coding	67039
chr19	10182669	10183661	-1.86	0.00868	0.024	Promoter	Fads1	protein_coding	76267
chr11	101984183	101984983	-2.73	0.00139	0.00511	Promoter	Cfap97d1	protein_coding	75437
chr2	103073238	103073966	-3.81	1.95e-07	3.03e-06	Promoter	Apip	protein_coding	56369
chr8	110618393	110619068	-2.31	0.00475	0.0144	Promoter	Vac14	protein_coding	234729
chr7	44848571	44850302	-4.13	1.32e-17	7.95e-15	Promoter	Akt1s1	protein_coding	67605
chr12	112619592	112620337	-2.06	0.00306	0.00994	Promoter	Adssl1	protein_coding	11565
chr12	113000408	113001090	-3.02	6.53e-06	5.78e-05	Promoter	Brf1	protein_coding	72308
chr12	17544299	17545480	-3.83	2.43e-08	5.29e-07	Promoter	Odc1	protein_coding	18263
chr11	45955148	45955552	-3.97	8.54e-06	7.24e-05	Promoter	Thg1l	protein_coding	66628
chr8	70042209	70043033	-2.09	0.00592	0.0174	Promoter	Sugp1	protein_coding	70616
chr7	44895636	44896573	-2.88	2.42e-05	0.000174	Promoter	Fuz	protein_coding	70300
chr7	27446718	27448287	-2.56	1e-05	8.34e-05	Promoter	Sptbn4	protein_coding	80297
chr19	41911532	41912418	-3.47	9.32e-06	7.82e-05	Promoter	Pgam1	protein_coding	18648
chr8	4165857	4166536	-4.71	3.45e-14	7.02e-12	Promoter	Evi5l	protein_coding	213027
chr8	4252591	4253500	-2.71	0.000287	0.00136	Promoter	Snapc2	protein_coding	102209
chr5	114690735	114691198	-2.73	0.00473	0.0143	Promoter	Gltp	protein_coding	56356
chr12	55835921	55836914	-3.12	6.07e-06	5.41e-05	Promoter	Brms1l	protein_coding	52592
chr4	134102509	134102869	-3.09	0.00924	0.0253	Promoter	Ubxn11	protein_coding	67586
chr14	18270510	18271478	-3.54	1.39e-07	2.31e-06	Promoter	Rpl15	protein_coding	66480
chr13	90089073	90089977	-3.4	2.55e-07	3.78e-06	Promoter	Tmem167	protein_coding	66074
chr13	17694841	17695616	-4.75	1.59e-12	1.72e-10	Promoter	Mplkip	protein_coding	66308
chr19	37375872	37376408	-2.51	0.00479	0.0145	Promoter	Kif11	protein_coding	16551
chr6	8258570	8259954	-2.59	1.17e-05	9.48e-05	Promoter	Rpa3	protein_coding	68240
chr6	29609191	29610054	-2.48	0.000791	0.0032	Promoter	Tnpo3	protein_coding	320938
chr12	85824301	85825128	-3.35	4.35e-07	5.95e-06	Promoter	Ttll5	protein_coding	320244
chr7	43312548	43313483	-2.81	1.64e-05	0.000125	Promoter	Zfp715	protein_coding	69930
chr7	12921624	12922525	-3.43	2.65e-07	3.89e-06	Promoter	Rps5	protein_coding	20103
chr8	83899041	83900264	-4.05	4.98e-11	3.24e-09	Promoter	Adgrl1	protein_coding	330814
chr16	22439021	22440372	-3.52	2.41e-09	7.77e-08	Promoter	Etv5	protein_coding	104156
chr8	105565584	105566519	-2.72	4.1e-05	0.000271	Promoter	Atp6v0d1	protein_coding	11972
chr17	56475903	56476544	-2.3	0.00279	0.00924	Promoter	Ptprs	protein_coding	19280
chr1	131827487	131828905	-3.45	7.01e-08	1.29e-06	Promoter	Slc41a1	protein_coding	98396
chr7	43488462	43489310	-2.34	0.00139	0.00512	Promoter	Iglon5	protein_coding	210094
chr9	121759303	121759918	-3.02	0.00236	0.00803	Promoter	Zfp651	protein_coding	270210
chr5	31048044	31048888	-3.67	1.8e-08	4.2e-07	Promoter	Atraid	protein_coding	381629
chr5	31054667	31055219	-3.21	0.000792	0.0032	Promoter	Cad	protein_coding	69719
chr19	32755959	32758106	-3.47	1.2e-11	9.98e-10	Promoter	Pten	protein_coding	19211
chr1	172206324	172206821	-3.73	0.000185	0.000944	Promoter	Pea15a	protein_coding	18611
chr6	106768934	106769530	-2.3	0.0139	0.0354	Promoter	Trnt1	protein_coding	70047
chr10	79908384	79909236	-1.54	0.0188	0.0454	Promoter	Med16	protein_coding	216154
chr15	67176255	67177489	-2.2	0.000323	0.0015	Promoter	St3gal1	protein_coding	20442
chr8	26118597	26119893	-4.85	1.48e-11	1.2e-09	Promoter	Rnf170	protein_coding	77733
chr7	30280047	30281021	-1.82	0.0076	0.0215	Promoter	Thap8	protein_coding	75629
chr1	171328926	171329824	-4.33	9.29e-10	3.55e-08	Promoter	Dedd	protein_coding	21945
chr16	97850756	97851497	-2.87	0.000596	0.00252	Promoter	Prdm15	protein_coding	114604
chr2	119546850	119547901	-2.52	0.000101	0.000569	Promoter	Chp1	protein_coding	56398
chr11	62879054	62879847	-2.58	0.00058	0.00246	Promoter	Tvp23b	protein_coding	67510
chr1	160212544	160213413	-3.04	1.51e-06	1.67e-05	Promoter	Cacybp	protein_coding	12301
chr11	62457288	62458542	-3.04	0.000203	0.00102	Promoter	Pigl	protein_coding	327942
chr18	36744177	36745070	-2.49	0.000762	0.0031	Promoter	Ndufa2	protein_coding	17991
chr11	96064997	96065686	-3.25	0.00016	0.00084	Promoter	Ube2z	protein_coding	268470
chr2	128817565	128818721	-3.38	1.24e-06	1.42e-05	Promoter	Tmem87b	protein_coding	72477
chr7	46919625	46920370	-2.45	0.00329	0.0106	Promoter	Tsg101	protein_coding	22088
chr17	12318353	12319116	-3.72	4.52e-05	0.000293	Promoter	Map3k4	protein_coding	26407
chr14	31830047	31831183	-2.67	4.88e-05	0.000313	Promoter	Ankrd28	protein_coding	105522
chr14	62837163	62838154	-3.89	1.88e-10	9.85e-09	Promoter	Wdfy2	protein_coding	268752
chr6	92214258	92215069	-1.76	0.0193	0.0463	Promoter	Rbsn	protein_coding	78287
chr6	83506505	83507109	-3.87	6.67e-07	8.54e-06	Promoter	Dguok	protein_coding	27369
chr4	151861792	151862921	-4.51	6.81e-18	4.44e-15	Promoter	Camta1	protein_coding	100072
chr3	107760173	107760815	-2.3	0.0142	0.036	Promoter	Csf1	protein_coding	12977
chr3	107630616	107632055	-1.91	0.0114	0.0301	Promoter	Strip1	protein_coding	229707
chr1	93100597	93102796	-2.13	0.000166	0.000867	Promoter	Kif1a	protein_coding	16560
chr11	70646786	70647509	-3.47	5.06e-06	4.63e-05	Promoter	Slc25a11	protein_coding	67863
chr8	116921185	116922014	-3.06	1.25e-05	0.000101	Promoter	Cmc2	protein_coding	66531
chr5	110135626	110135996	-3.9	2.64e-05	0.000187	Promoter	Chfr	protein_coding	231600
chr6	83775548	83776233	-2.76	6.19e-05	0.00038	Promoter	Tex261	protein_coding	21766
chr17	15395817	15396675	-2.08	0.00131	0.00489	Promoter	Fam120b	protein_coding	67544
chr17	15499409	15500055	-2.6	0.00617	0.018	Promoter	Tbp	protein_coding	21374
chr17	15527079	15527526	-2.41	0.00603	0.0176	Promoter	Pdcd2	protein_coding	18567
chr8	105347620	105348161	-3.33	7.09e-05	0.000427	Promoter	Fhod1	protein_coding	234686
chr8	105289062	105290209	-2.89	1.28e-05	0.000102	Promoter	4931428F04Rik	protein_coding	74356
chr8	105471029	105471644	-2.89	0.000108	0.000601	Promoter	Tppp3	protein_coding	67971
chr13	92354119	92355419	-3.8	7.75e-10	3.13e-08	Promoter	Msh3	protein_coding	17686
chr8	105325821	105326564	-2.38	0.00313	0.0101	Promoter	Tmem208	protein_coding	66320
chr12	44209334	44210606	-3.74	6.86e-11	4.31e-09	Promoter	Dnajb9	protein_coding	27362
chr5	32458724	32459387	-4.28	5.66e-09	1.57e-07	Promoter	Ppp1cb	protein_coding	19046
chr2	70661317	70661893	-3.77	8.56e-07	1.04e-05	Promoter	Gorasp2	protein_coding	70231
chr15	65786835	65787725	-2.27	0.00167	0.00598	Promoter	Efr3a	protein_coding	76740
chr8	122611008	122611689	-2.49	0.00116	0.0044	Promoter	Trappc2l	protein_coding	59005
chr17	25273130	25274310	-3.92	3.05e-09	9.54e-08	Promoter	Ube2i	protein_coding	22196
chr12	80259982	80261316	-2.48	0.000154	0.000813	Promoter	Actn1	protein_coding	109711
chr7	28766271	28767245	-3.95	2.36e-07	3.55e-06	Promoter	Sirt2	protein_coding	64383
chr10	7211311	7212906	-1.87	0.00402	0.0125	Promoter	Cnksr3	protein_coding	215748
chrX	71364412	71365316	-2.77	0.00149	0.00542	Promoter	Mtmr1	protein_coding	53332
chrX	71555756	71556547	-4	6.96e-05	0.00042	Promoter	Hmgb3	protein_coding	15354
chr4	53011702	53012539	-2.8	3.31e-06	3.24e-05	Promoter	Nipsnap3b	protein_coding	66536
chr10	8885907	8886480	-2.78	0.00139	0.00513	Promoter	Sash1	protein_coding	70097
chr10	80928655	80929293	-2.06	0.0147	0.0369	Promoter	Gadd45b	protein_coding	17873
chr10	80929518	80931033	-2.97	2.3e-05	0.000166	Promoter	Gadd45b	protein_coding	17873
chr2	30171456	30172150	-3.2	0.000625	0.00262	Promoter	Endog	protein_coding	13804
chr8	23256635	23257743	-2.05	0.00275	0.0091	Promoter	Golga7	protein_coding	57437
chr17	34603559	34604644	-3.47	1.01e-09	3.81e-08	Promoter	Rnf5	protein_coding	54197
chr10	13964656	13965925	-2.37	0.000147	0.000784	Promoter	Hivep2	protein_coding	15273
chr3	95433930	95435028	-3.8	5.3e-07	7.02e-06	Promoter	Arnt	protein_coding	11863
chr17	46383348	46383715	-2.83	0.000651	0.00271	Promoter	Zfp318	protein_coding	57908
chr17	46555981	46556599	-3.6	1.42e-07	2.34e-06	Promoter	Srf	protein_coding	20807
chr5	5749299	5750205	-2.29	0.00209	0.00722	Promoter	Steap1	protein_coding	70358
chr5	5693562	5694629	-2.54	0.00117	0.00446	Promoter	Steap2	protein_coding	74051
chr9	40800690	40801723	-4.43	0.000104	0.000585	Promoter	Hspa8	protein_coding	15481
chr17	6078984	6080078	-2.42	0.000809	0.00325	Promoter	Serac1	protein_coding	321007
chr13	14612911	14613727	-3.47	8.91e-07	1.08e-05	Promoter	Psma2	protein_coding	19166
chr3	95281097	95282268	-3.21	0.000114	0.000632	Promoter	Prune1	protein_coding	229589
chr6	17636771	17637177	-4.15	3.82e-06	3.66e-05	Promoter	Capza2	protein_coding	12343
chr3	95928995	95929705	-3.19	1.29e-05	0.000103	Promoter	Anp32e	protein_coding	66471
chr3	95893529	95894356	-4.36	1.16e-06	1.35e-05	Promoter	Aph1a	protein_coding	226548
chr10	7956226	7956735	-3	0.00142	0.00521	Promoter	Tab2	protein_coding	68652
chr10	7792571	7793384	-2.92	0.00257	0.00859	Promoter	Ppil4	protein_coding	67418
chr14	46787476	46788422	-2.4	0.00172	0.00614	Promoter	Cnih1	protein_coding	12793
chr2	26910362	26911295	-1.96	0.00396	0.0124	Promoter	Med22	protein_coding	20933
chr5	45520027	45520551	-4.06	9.48e-05	0.000542	Promoter	Med28	protein_coding	66999
chr5	45449525	45450716	-3.95	1.09e-13	1.77e-11	Promoter	Qdpr	protein_coding	110391
chr11	50209836	50211117	-2.51	4.9e-05	0.000313	Promoter	Sqstm1	protein_coding	18412
chr2	75703400	75705336	-2.78	8.86e-06	7.49e-05	Promoter	Nfe2l2	protein_coding	18024
chr5	45668690	45670276	-2.64	3.14e-05	0.000216	Promoter	Ncapg	protein_coding	54392
chr5	45857243	45858060	-3.88	1.59e-10	8.64e-09	Promoter	Lcorl	protein_coding	209707
chr10	93452974	93453866	-5.11	1.58e-10	8.63e-09	Promoter	Lta4h	protein_coding	16993
chr2	143914847	143915969	-3.2	1e-07	1.73e-06	Promoter	Dstn	protein_coding	56431
chr5	134183888	134184705	-2.63	0.000176	0.000909	Promoter	Gtf2ird2	protein_coding	114674
chr3	96219628	96220081	-3.4	0.000256	0.00124	Promoter	Bola1	protein_coding	69168
chr1	177795961	177796881	-4	1.7e-09	5.85e-08	Promoter	Adss	protein_coding	11566
chr7	139212838	139213687	-3.2	2.4e-06	2.47e-05	Promoter	Lrrc27	protein_coding	76612
chr8	26015290	26015663	-4.11	0.000317	0.00148	Promoter	Fnta	protein_coding	14272
chr13	112926968	112928048	-2.99	2.68e-06	2.71e-05	Promoter	Mtrex	protein_coding	72198
chr1	193129850	193130607	-2.69	0.00183	0.00647	Promoter	Utp25	protein_coding	215193
chrX	36327986	36329487	-3.08	0.000197	0.000998	Promoter	Lonrf3	protein_coding	74365
chr2	174472666	174473465	-2.51	0.000343	0.00158	Promoter	Prelid3b	protein_coding	66390
chrX	36795527	36796441	-3.08	0.00112	0.00428	Promoter	Slc25a5	protein_coding	11740
chr2	181186748	181187806	-2.97	0.000183	0.000936	Promoter	Ppdpf	protein_coding	66496
chr13	29985478	29986863	-4.3	2.89e-13	4.09e-11	Promoter	E2f3	protein_coding	13557
chr6	146888249	146888759	-1.84	0.0145	0.0366	Promoter	Ppfibp1	protein_coding	67533
chr5	146948251	146949215	-1.97	0.0188	0.0454	Promoter	Gtf3a	protein_coding	66596
chr5	147076308	147077673	-2.61	1.34e-05	0.000106	Promoter	Lnx2	protein_coding	140887
chr15	85336328	85336746	-4.38	0.00263	0.00878	Promoter	Atxn10	protein_coding	54138
chr15	77956121	77957299	-1.83	0.012	0.0314	Promoter	Foxred2	protein_coding	239554
chr15	77970439	77971183	-2.41	0.000881	0.0035	Promoter	Eif3d	protein_coding	55944
chr15	84922940	84923827	-5.74	1.46e-09	5.23e-08	Promoter	Nup50	protein_coding	18141
chr15	78173592	78174664	-3.22	4.8e-07	6.42e-06	Promoter	Ift27	protein_coding	67042
chr15	83464202	83465056	-2.73	0.000146	0.000779	Promoter	Pacsin2	protein_coding	23970
chr15	83594567	83595532	-2.26	0.0101	0.0272	Promoter	Ttll12	protein_coding	223723
chr14	52279123	52279875	-2.72	1.56e-05	0.00012	Promoter	Tox4	protein_coding	268741
chr2	162930737	162931862	-2.68	5.13e-05	0.000326	Promoter	Srsf6	protein_coding	67996
chr2	160730750	160731713	-3.33	2.55e-06	2.59e-05	Promoter	Plcg1	protein_coding	18803
chr17	24073174	24073917	-3.17	0.000698	0.00288	Promoter	Kctd5	protein_coding	69259
chr11	17953348	17954320	-3.51	3.31e-06	3.24e-05	Promoter	Etaa1	protein_coding	68145
chr11	101551913	101553087	-2.95	1.51e-06	1.67e-05	Promoter	Nbr1	protein_coding	17966
chr11	118248013	118248883	-2.6	0.000274	0.00131	Promoter	Cyth1	protein_coding	19157
chr11	98682204	98682736	-4.88	1.01e-06	1.2e-05	Promoter	Psmd3	protein_coding	22123
chr11	77607211	77608366	-2.13	0.00988	0.0267	Promoter	Taok1	protein_coding	216965
chr2	164804540	164805464	-2.83	0.000129	0.000698	Promoter	Acot8	protein_coding	170789
chr11	102087165	102088474	-1.86	0.00938	0.0256	Promoter	Mpp2	protein_coding	50997
chr11	78697407	78698118	-5.06	1.11e-09	4.13e-08	Promoter	Nlk	protein_coding	18099
chr11	98026653	98027157	-2.73	0.0188	0.0454	Promoter	Rpl19	protein_coding	19921
chr11	80428146	80429089	-2.27	0.00575	0.017	Promoter	Psmd11	protein_coding	69077
chr8	122376100	122376900	-2.32	0.00711	0.0203	Promoter	Zc3h18	protein_coding	76014
chr14	16364197	16366033	-3.23	8.12e-10	3.21e-08	Promoter	Top2b	protein_coding	21974
chr11	80080591	80081576	-1.7	0.0209	0.0494	Promoter	Crlf3	protein_coding	54394
chr2	165326110	165327173	-2.78	3.61e-05	0.000243	Promoter	Elmo2	protein_coding	140579
chr11	79254111	79254947	-2.97	0.000376	0.00171	Promoter	Wsb1	protein_coding	78889
chr2	163644622	163645263	-2.93	0.000102	0.000575	Promoter	Serinc3	protein_coding	26943
chr2	164822679	164823442	-2.49	0.000872	0.00347	Promoter	Zswim1	protein_coding	71971
chr11	75678839	75679906	-1.82	0.00747	0.0212	Promoter	Crk	protein_coding	12928
chr13	86046350	86046940	-4.26	9.91e-05	0.000562	Promoter	Cox7c	protein_coding	12867
chr11	75587692	75588371	-3	0.00104	0.00404	Promoter	Pitpna	protein_coding	18738
chr11	101119652	101120510	-2.48	0.000258	0.00124	Promoter	Retreg3	protein_coding	67998
chr17	53478753	53479787	-3.39	8.83e-09	2.3e-07	Promoter	Rab5a	protein_coding	271457
chr12	110446194	110447058	-3.13	3.38e-06	3.29e-05	Promoter	Ppp2r5c	protein_coding	26931
chr2	167349184	167349608	-2.92	7.13e-05	0.000429	Promoter	B4galt5	protein_coding	56336
chr15	83171582	83172725	-2.42	9.87e-05	0.000561	Promoter	Cyb5r3	protein_coding	109754
chr13	23683676	23685158	-3.98	7.39e-07	9.25e-06	Promoter	H2bc4	protein_coding	68024
chr11	98192680	98193442	-3.48	0.000393	0.00178	Promoter	Med1	protein_coding	19014
chr1	143776210	143778018	-3.21	2.25e-08	4.98e-07	Promoter	Uchl5	protein_coding	56207
chr11	53430530	53431545	-3.89	3.15e-10	1.48e-08	Promoter	Gdf9	protein_coding	14566
chr11	70668488	70669400	-3.25	2.91e-07	4.23e-06	Promoter	Spag7	protein_coding	216873
chr2	164070752	164071320	-2.92	0.00292	0.00958	Promoter	Tomm34	protein_coding	67145
chr2	163994879	163995544	-2.82	0.000145	0.000774	Promoter	Ywhab	protein_coding	54401
chr11	106787319	106789472	-3.88	4.84e-11	3.17e-09	Promoter	Cep95	protein_coding	320162
chr11	88047007	88048663	-2.85	7.12e-06	6.19e-05	Promoter	Srsf1	protein_coding	110809
chr11	53567222	53567627	-2.67	0.0112	0.0295	Promoter	Kif3a	protein_coding	16568
chr11	87591636	87592442	-3.5	8.12e-09	2.14e-07	Promoter	Mtmr4	protein_coding	170749
chr11	104231063	104231495	-2.35	0.0102	0.0275	Promoter	Mapt	protein_coding	17762
chr11	60416881	60417769	-2.44	9.73e-05	0.000553	Promoter	Gid4	protein_coding	66771
chr11	86993442	86994320	-2.06	0.00527	0.0157	Promoter	Ypel2	protein_coding	77864
chr11	88863940	88864991	-1.99	0.0021	0.00727	Promoter	Akap1	protein_coding	11640
chr11	71019042	71019905	-3.54	1.58e-07	2.56e-06	Promoter	Derl2	protein_coding	116891
chr11	70969736	70970499	-3.16	5.18e-05	0.000329	Promoter	Rpain	protein_coding	69723
chr11	85234475	85235249	-2.7	0.000805	0.00324	Promoter	Appbp2	protein_coding	66884
chr11	97744284	97745377	-3.25	3.21e-06	3.16e-05	Promoter	Pip4k2b	protein_coding	108083
chr11	87126851	87127788	-2.17	0.00364	0.0115	Promoter	Trim37	protein_coding	68729
chr11	69990891	69991801	-2.98	0.000106	0.000593	Promoter	Gabarap	protein_coding	56486
chr11	69900557	69901947	-2.52	0.000399	0.0018	Promoter	2810408A11Rik	protein_coding	70419
chr11	69995392	69995786	-3.53	5.72e-06	5.15e-05	Promoter	Phf23	protein_coding	78246
chr11	55468997	55470048	-3.85	1.77e-10	9.35e-09	Promoter	G3bp1	protein_coding	27041
chr11	55460903	55461721	-2.53	0.00358	0.0114	Promoter	Atox1	protein_coding	11927
chr5	119670274	119671051	-2.72	0.000219	0.00108	Promoter	Tbx3	protein_coding	21386
chr11	96916119	96916857	-3.07	7.73e-05	0.000458	Promoter	Cdk5rap3	protein_coding	80280
chr11	102407420	102408765	-1.87	0.00561	0.0166	Promoter	Slc25a39	protein_coding	68066
chr11	69662330	69663121	-2.93	0.000317	0.00148	Promoter	Mpdu1	protein_coding	24070
chr11	69632455	69632954	-5.25	4.7e-09	1.35e-07	Promoter	Fxr2	protein_coding	23879
chr2	73910843	73911581	-3.01	0.00067	0.00278	Promoter	Atp5g3	protein_coding	228033
chr8	46470410	46471687	-3.19	7.39e-07	9.25e-06	Promoter	Acsl1	protein_coding	14081
chr11	110337351	110337937	-3.22	0.000187	0.000954	Promoter	Abca5	protein_coding	217265
chr19	42128849	42129395	-3.84	2.97e-06	2.95e-05	Promoter	Avpi1	protein_coding	69534
chr11	35769255	35769766	-3.63	3.48e-08	7.16e-07	Promoter	Pank3	protein_coding	211347
chr11	115403539	115404073	-4.48	0.000173	0.000896	Promoter	Mrpl58	protein_coding	68572
chr11	115276814	115277600	-2.62	0.000105	0.000588	Promoter	Fdxr	protein_coding	14149
chr11	97315282	97316107	-3.18	0.000168	0.000873	Promoter	Mrpl45	protein_coding	67036
chr11	53769290	53770492	-1.7	0.0103	0.0277	Promoter	Irf1	protein_coding	16362
chr11	53891232	53892361	-3.08	1.01e-05	8.39e-05	Promoter	Slc22a5	protein_coding	20520
chr11	54100907	54101466	-3.75	0.00524	0.0157	Promoter	P4ha2	protein_coding	18452
chr7	99535062	99535822	-2.39	0.00454	0.0139	Promoter	Arrb1	protein_coding	109689
chr11	70451827	70452432	-3.11	4.11e-05	0.000271	Promoter	Med11	protein_coding	66172
chr11	60913398	60914063	-2.29	0.00745	0.0211	Promoter	Natd1	protein_coding	24083
chr11	60931506	60932465	-2.38	0.000409	0.00183	Promoter	Map2k3	protein_coding	26397
chr5	33018017	33019493	-2.06	0.000801	0.00323	Promoter	Ywhah	protein_coding	22629
chr5	113771439	113773064	-1.58	0.0161	0.0398	Promoter	Sart3	protein_coding	53890
chr7	96951325	96951955	-3.1	3.54e-05	0.000238	Promoter	Nars2	protein_coding	244141
chr6	34176396	34177413	-2.73	0.000235	0.00115	Promoter	Slc35b4	protein_coding	58246
chr5	136953039	136953904	-2.83	0.000759	0.00309	Promoter	Fis1	protein_coding	66437
chrX	74296625	74297738	-2.67	0.00515	0.0154	Promoter	Atp6ap1	protein_coding	54411
chr6	54565939	54566725	-2.12	0.00804	0.0225	Promoter	Scrn1	protein_coding	69938
chr13	24800295	24801751	-3.43	1.25e-09	4.58e-08	Promoter	BC005537	protein_coding	79555
chr7	16452604	16453477	-3.43	1.52e-05	0.000118	Promoter	Tmem160	protein_coding	69094
chr11	100738066	100738688	-2.61	0.000719	0.00295	Promoter	Rab5c	protein_coding	19345
chr5	135778026	135778920	-3.11	2.47e-06	2.53e-05	Promoter	Styxl1	protein_coding	76571
chr11	44518571	44519329	-2.96	0.000877	0.00348	Promoter	Rnf145	protein_coding	74315
chr6	120822330	120822958	-5.01	0.000214	0.00106	Promoter	Atp6v1e1	protein_coding	11973
chr17	25727365	25727842	-4.17	4.08e-08	8.17e-07	Promoter	Chtf18	protein_coding	214901
chr7	4501645	4502302	-3.66	1.5e-05	0.000116	Promoter	Ppp1r12c	protein_coding	232807
chr12	35534278	35535107	-3.17	5.68e-05	0.000353	Promoter	Ahr	protein_coding	11622
chr5	33657649	33658633	-3.01	1.83e-07	2.89e-06	Promoter	Tmem129	protein_coding	68366
chr3	95015260	95016526	-3.87	1.06e-10	6.12e-09	Promoter	Zfp687	protein_coding	78266
chr7	16923834	16924763	-3.82	2.02e-10	1.04e-08	Promoter	Calm3	protein_coding	12315
chr11	59839260	59840121	-3.25	1.42e-05	0.000112	Promoter	Cops3	protein_coding	26572
chr17	35241394	35242276	-3.13	2.5e-06	2.56e-05	Promoter	Ddx39b	protein_coding	53817
chr8	83651977	83653146	-2.55	7.7e-05	0.000457	Promoter	Gipc1	protein_coding	67903
chr11	69846133	69846892	-2.15	0.0147	0.037	Promoter	Plscr3	protein_coding	70310
chr8	3621280	3621756	-3.65	2.36e-05	0.00017	Promoter	Xab2	protein_coding	67439
chr9	21149707	21150053	-2.94	0.0161	0.0399	Promoter	Cdc37	protein_coding	12539
chr11	62550447	62551723	-3.37	1.73e-07	2.76e-06	Promoter	Ubb	protein_coding	22187
chr5	138171035	138172403	-2.47	0.000125	0.000679	Promoter	Ap4m1	protein_coding	11781
chr3	20154605	20155266	-2.5	0.00321	0.0104	Promoter	Gyg	protein_coding	27357
chrX	73671964	73673184	-2.54	0.00316	0.0102	Promoter	Slc6a8	protein_coding	102857
chr17	56074666	56075124	-2.93	0.00032	0.00149	Promoter	Ubxn6	protein_coding	66530
chr9	110656391	110656829	-5.24	8.98e-08	1.58e-06	Promoter	Ccdc12	protein_coding	72654
chr6	38533269	38535292	-4.17	1.27e-12	1.42e-10	Promoter	Fmc1	protein_coding	66117
chr1	177258277	177258995	-2.41	0.0024	0.00814	Promoter	Akt3	protein_coding	23797
chr13	13590095	13590980	-3.38	1.09e-07	1.86e-06	Promoter	Lyst	protein_coding	17101
chr8	72492594	72493172	-3.64	2.46e-08	5.35e-07	Promoter	Slc35e1	protein_coding	270066
chr8	72443523	72444190	-3.04	0.000262	0.00126	Promoter	Calr3	protein_coding	73316
chr10	4431994	4432827	-3.09	1.72e-05	0.00013	Promoter	Rmnd1	protein_coding	66084
chr10	5805526	5806458	-3.85	3.09e-10	1.47e-08	Promoter	Fbxo5	protein_coding	67141
chr10	5823650	5825038	-3.37	2.3e-08	5.08e-07	Promoter	Mtrf1l	protein_coding	108853
chr10	36974101	36975291	-3.74	1.54e-09	5.46e-08	Promoter	Hdac2	protein_coding	15182
chr10	34019347	34020241	-4.51	4.65e-11	3.05e-09	Promoter	Rwdd1	protein_coding	66521
chr10	30842150	30843435	-3.05	3.22e-07	4.59e-06	Promoter	Hey2	protein_coding	15214
chr10	7725669	7726271	-2.07	0.00338	0.0108	Promoter	Katna1	protein_coding	23924
chr10	7680937	7681871	-1.9	0.0146	0.0369	Promoter	Pcmt1	protein_coding	18537
chr10	7589384	7590378	-3.61	1.28e-05	0.000102	Promoter	Lrp11	protein_coding	237253
chr10	43540520	43541111	-2.36	0.00121	0.00458	Promoter	1700021F05Rik	protein_coding	67851
chr10	42501725	42503007	-3.82	2.22e-10	1.11e-08	Promoter	Snx3	protein_coding	54198
chr10	41809443	41810656	-3.15	9.77e-06	8.15e-05	Promoter	Cep57l1	protein_coding	103268
chr10	13192677	13193253	-4.26	2.9e-05	0.000202	Promoter	Ltv1	protein_coding	353258
chr10	41518550	41519919	-3.23	4.01e-08	8.06e-07	Promoter	Cd164	protein_coding	53599
chr10	41490113	41490708	-2.52	0.0043	0.0132	Promoter	Smpd2	protein_coding	20598
chr10	41449958	41450580	-2.54	0.000936	0.00369	Promoter	Zbtb24	protein_coding	268294
chr10	40883080	40884324	-3.48	2.25e-08	4.99e-07	Promoter	Wasf1	protein_coding	83767
chr10	10557557	10558574	-2.14	0.00938	0.0256	Promoter	Rab32	protein_coding	67844
chr10	40257075	40258794	-1.53	0.0202	0.0481	Promoter	Gtf3c6	protein_coding	67371
chr10	39731369	39732842	-3.8	1.32e-10	7.33e-09	Promoter	Rev3l	protein_coding	19714
chr10	39369469	39370602	-2.35	0.000245	0.00119	Promoter	Fyn	protein_coding	14360
chr10	39133657	39134237	-2.43	0.0114	0.0301	Promoter	Tube1	protein_coding	71924
chr10	45066803	45067792	-2.18	0.00156	0.00565	Promoter	Prep	protein_coding	19072
chr10	19014922	19015785	-3.15	4.85e-06	4.47e-05	Promoter	Tnfaip3	protein_coding	21929
chr10	18055195	18055832	-3.54	8.77e-05	0.000507	Promoter	Reps1	protein_coding	19707
chr10	53750754	53751576	-2.51	0.00178	0.00631	Promoter	Fam184a	protein_coding	75906
chr10	53596341	53597369	-2.59	0.000121	0.000665	Promoter	Asf1a	protein_coding	66403
chr10	52381631	52382751	-3.72	5.25e-09	1.49e-07	Promoter	Gopc	protein_coding	94221
chr10	14705183	14705876	-3.09	0.000589	0.0025	Promoter	Nmbr	protein_coding	18101
chr10	57532058	57532625	-3.19	0.000129	0.000701	Promoter	Serinc1	protein_coding	56442
chr10	57485938	57486972	-3.56	1.53e-08	3.66e-07	Promoter	Hsf2	protein_coding	15500
chr10	29312979	29313904	-2.34	0.0007	0.00288	Promoter	Echdc1	protein_coding	52665
chr10	28074551	28075518	-2.25	0.0123	0.032	Promoter	Ptprk	protein_coding	19272
chr10	52233380	52234393	-2.41	0.00763	0.0215	Promoter	Dcbld1	protein_coding	66686
chr10	105840959	105841657	-4.42	9.16e-10	3.51e-08	Promoter	Ccdc59	protein_coding	52713
chr10	107271792	107272948	-1.81	0.00739	0.021	Promoter	Lin7a	protein_coding	108030
chr10	108161611	108162347	-4.31	0.000726	0.00297	Promoter	Ppp1r12a	protein_coding	17931
chr10	59323076	59324002	-4.41	4.06e-10	1.82e-08	Promoter	P4ha1	protein_coding	18451
chr10	59221336	59222430	-3.32	5.39e-07	7.11e-06	Promoter	2020-09-10	protein_coding	103080
chr10	58322941	58323797	-3.94	3.85e-08	7.8e-07	Promoter	Lims1	protein_coding	110829
chr10	72654608	72655720	-3.29	1.4e-07	2.33e-06	Promoter	Zwint	protein_coding	52696
chr10	71284598	71285550	-1.82	0.0157	0.039	Promoter	Ube2d1	protein_coding	216080
chr10	69352288	69353325	-1.86	0.014	0.0355	Promoter	Cdk1	protein_coding	12534
chr10	98913836	98915372	-3.54	5.3e-10	2.3e-08	Promoter	Atp2b1	protein_coding	67972
chr10	99106769	99107495	-1.95	0.00536	0.0159	Promoter	Poc1b	protein_coding	382406
chr10	99262449	99264257	-2.22	8.49e-05	0.000494	Promoter	Dusp6	protein_coding	67603
chr10	91181447	91182500	-4.16	6.19e-09	1.7e-07	Promoter	Tmpo	protein_coding	21917
chr12	83688042	83688842	-2.19	0.00665	0.0191	Promoter	Psen1	protein_coding	19164
chr10	100486904	100487865	-2.91	1.27e-05	0.000102	Promoter	Cep290	protein_coding	216274
chr10	91082443	91083161	-3.21	1.28e-06	1.45e-05	Promoter	Ikbip	protein_coding	67454
chr10	25359462	25360157	-3.41	0.000146	0.00078	Promoter	Epb41l2	protein_coding	13822
chr10	24869790	24870365	-2.24	0.00129	0.00482	Promoter	Med23	protein_coding	70208
chr10	20952156	20953201	-3.5	1.4e-06	1.57e-05	Promoter	Ahi1	protein_coding	52906
chr10	92721940	92722616	-2.7	0.00193	0.00674	Promoter	Nedd1	protein_coding	17997
chr10	20724737	20725555	-2.31	0.00763	0.0215	Promoter	Pde7b	protein_coding	29863
chr10	20347495	20347939	-2.36	0.0175	0.0428	Promoter	Mtfr2	protein_coding	71804
chr10	24148775	24149577	-2.68	0.000658	0.00274	Promoter	Stx7	protein_coding	53331
chr10	19907327	19907723	-3.83	6.46e-06	5.73e-05	Promoter	Pex7	protein_coding	18634
chr10	19591431	19592424	-2.96	3.53e-06	3.42e-05	Promoter	Ifngr1	protein_coding	15979
chr10	93160371	93161843	-3.04	2.01e-06	2.11e-05	Promoter	Cdk17	protein_coding	237459
chr10	93589205	93589781	-5.13	0.000204	0.00102	Promoter	Snrpf	protein_coding	69878
chr10	94035372	94036525	-3.4	1.07e-08	2.69e-07	Promoter	Fgd6	protein_coding	13998
chr10	94687998	94689063	-4.03	2.44e-07	3.66e-06	Promoter	Cep83	protein_coding	77048
chr10	95416517	95417287	-3.65	4.28e-06	4.03e-05	Promoter	Socs2	protein_coding	216233
chr10	95563040	95564597	-2.32	0.000443	0.00196	Promoter	Nudt4	protein_coding	71207
chr10	84576204	84577422	-2.43	0.00017	0.000882	Promoter	Tcp11l2	protein_coding	216198
chr10	85184421	85185526	-3.08	6.31e-07	8.14e-06	Promoter	Cry1	protein_coding	12952
chr10	86705242	86706480	-4.58	6.15e-15	1.59e-12	Promoter	Hsp90b1	protein_coding	22027
chr10	88201006	88201594	-2.95	0.00022	0.00109	Promoter	Washc3	protein_coding	67282
chr10	88379040	88379773	-3.25	0.000329	0.00152	Promoter	Dram1	protein_coding	71712
chr10	63243654	63244295	-2.57	0.00243	0.0082	Promoter	Herc4	protein_coding	67345
chr10	63023360	63024671	-3.6	4.2e-10	1.87e-08	Promoter	Hnrnph3	protein_coding	432467
chr10	62979826	62980886	-2.08	0.00281	0.00927	Promoter	Rufy2	protein_coding	70432
chr10	62792029	62792808	-5.11	1.34e-08	3.27e-07	Promoter	Ccar1	protein_coding	67500
chr10	62650864	62651618	-4.64	2.47e-11	1.83e-09	Promoter	Ddx50	protein_coding	94213
chr10	62486431	62487351	-3.1	6.74e-06	5.92e-05	Promoter	Vps26a	protein_coding	30930
chr10	61782622	61784006	-2.13	0.00824	0.023	Promoter	Macroh2a2	protein_coding	404634
chr10	61694952	61695977	-2.56	0.000765	0.00311	Promoter	Tysnd1	protein_coding	71767
chr10	61679700	61680581	-2.04	0.00249	0.00838	Promoter	Sar1a	protein_coding	20224
chr10	61452644	61453359	-3.64	7.67e-06	6.6e-05	Promoter	Eif4ebp2	protein_coding	13688
chr10	61147287	61148001	-2.75	0.000137	0.000737	Promoter	Sgpl1	protein_coding	20397
chr10	60831143	60831711	-2.6	0.000432	0.00192	Promoter	Unc5b	protein_coding	107449
chr10	60752501	60752986	-2.07	0.0159	0.0393	Promoter	Slc29a3	protein_coding	71279
chr10	125388719	125390047	-1.9	0.0055	0.0163	Promoter	Slc16a7	protein_coding	20503
chr10	60002237	60003409	-2.45	0.000449	0.00198	Promoter	Anapc16	protein_coding	52717
chr10	59951425	59952615	-3.47	6.77e-08	1.26e-06	Promoter	Ddit4	protein_coding	74747
chr10	59879353	59880162	-3.66	0.0092	0.0252	Promoter	Dnajb12	protein_coding	56709
chr10	59702325	59703190	-3	0.000142	0.00076	Promoter	Micu1	protein_coding	216001
chr10	119239695	119240693	-4.46	1.83e-13	2.84e-11	Promoter	Cand1	protein_coding	71902
chr10	121586633	121587612	-2.13	0.00336	0.0108	Promoter	Tbk1	protein_coding	56480
chr11	17211303	17212196	-3.53	1.04e-06	1.22e-05	Promoter	Pno1	protein_coding	66249
chr10	123196237	123197476	-2.49	0.000255	0.00123	Promoter	Usp15	protein_coding	14479
chr10	115251150	115251688	-2.57	0.00178	0.00631	Promoter	Tbc1d15	protein_coding	66687
chr10	80329492	80330177	-3.56	1.47e-06	1.63e-05	Promoter	Pcsk4	protein_coding	18551
chr10	115315554	115316467	-2.72	0.00351	0.0112	Promoter	Rab21	protein_coding	216344
chr11	21091044	21091658	-3.31	7.43e-06	6.42e-05	Promoter	Peli1	protein_coding	67245
chr10	115384276	115385560	-3.64	1.9e-11	1.47e-09	Promoter	Thap2	protein_coding	66816
chr11	20332114	20333350	-2.93	3.17e-07	4.53e-06	Promoter	Slc1a4	protein_coding	55963
chr11	20200943	20202002	-3.02	2.11e-07	3.23e-06	Promoter	Rab1a	protein_coding	19324
chr10	116017789	116018846	-2.06	0.0042	0.013	Promoter	Ptprr	protein_coding	19279
chr11	20112337	20113605	-1.9	0.0095	0.0259	Promoter	Actr2	protein_coding	66713
chr10	80249008	80249698	-3.45	1.05e-05	8.7e-05	Promoter	Ndufs7	protein_coding	75406
chr10	80226186	80226763	-4.77	2.15e-06	2.24e-05	Promoter	Pwwp3a	protein_coding	68114
chr10	116581273	116582433	-2.86	3.64e-05	0.000244	Promoter	Cnot2	protein_coding	72068
chr10	80433617	80434265	-3.39	6.63e-07	8.5e-06	Promoter	Tcf3	protein_coding	21423
chr10	117148352	117148997	-3.49	0.00047	0.00206	Promoter	Frs2	protein_coding	327826
chr10	117223883	117225001	-2.87	3.41e-05	0.000232	Promoter	Yeats4	protein_coding	64050
chr10	75516986	75518179	-2.37	0.000471	0.00206	Promoter	Snrpd3	protein_coding	67332
chr10	117710320	117711076	-2.76	0.000492	0.00214	Promoter	Mdm2	protein_coding	17246
chr10	110919462	110920480	-1.9	0.0102	0.0275	Promoter	Csrp2	protein_coding	13008
chr10	111164129	111165619	-3.19	2.02e-08	4.6e-07	Promoter	Osbpl8	protein_coding	237542
chr10	80676269	80677229	-3.74	1.46e-09	5.22e-08	Promoter	Mknk2	protein_coding	17347
chr11	11461725	11462357	-3.23	5.3e-05	0.000336	Promoter	Spata48	protein_coding	73862
chr10	80742044	80742591	-3.04	0.00065	0.00271	Promoter	Ap3d1	protein_coding	11776
chr10	111506328	111507324	-2.53	0.000385	0.00174	Promoter	Phlda1	protein_coding	21664
chr10	80797982	80798965	-3.16	4.16e-05	0.000274	Promoter	Sf3a2	protein_coding	20222
chr10	118141505	118142174	-4.59	3.03e-08	6.36e-07	Promoter	Mdm1	protein_coding	17245
chr10	80900382	80901220	-2.88	3.33e-05	0.000227	Promoter	Timm13	protein_coding	30055
chr4	145194346	145195164	-1.93	0.0108	0.0288	Promoter	Vps13d	protein_coding	230895
chr10	120112020	120113312	-1.78	0.00795	0.0223	Promoter	Helb	protein_coding	117599
chr10	76237490	76238332	-2.31	0.00525	0.0157	Promoter	Prmt2	protein_coding	15468
chr10	81350181	81350969	-2.92	4.85e-05	0.000311	Promoter	Hmg20b	protein_coding	15353
chr10	81378320	81379031	-3.3	5.21e-07	6.9e-06	Promoter	Fzr1	protein_coding	56371
chr10	81496113	81496852	-2.27	0.00106	0.00411	Promoter	Ncln	protein_coding	103425
chr10	82763876	82764597	-2.82	7.39e-05	0.000441	Promoter	Nfyb	protein_coding	18045
chr10	83360050	83360459	-2.23	0.00457	0.0139	Promoter	D10Wsu102e	protein_coding	28109
chr9	106170588	106171196	-2.68	0.00209	0.00722	Promoter	Wdr82	protein_coding	77305
chr10	77258881	77259587	-3.44	2.9e-05	0.000202	Promoter	Pofut2	protein_coding	80294
chr10	77418104	77418660	-2.69	0.000859	0.00343	Promoter	Adarb1	protein_coding	110532
chr10	83648531	83649193	-2.43	0.00301	0.00982	Promoter	Appl2	protein_coding	216190
chr11	54860428	54861012	-4.23	8.95e-08	1.57e-06	Promoter	Lyrm7	protein_coding	75530
chr11	32642339	32643060	-3.2	3.55e-07	4.99e-06	Promoter	Fbxw11	protein_coding	103583
chr11	32532836	32533358	-2.36	0.00542	0.0161	Promoter	Stk10	protein_coding	20868
chr11	23770641	23771567	-3.81	1.73e-07	2.77e-06	Promoter	Rel	protein_coding	19696
chr10	78009323	78010057	-2.76	4.79e-05	0.000308	Promoter	Pfkl	protein_coding	18641
chr10	77978226	77978957	-1.91	0.00985	0.0267	Promoter	Cfap410	protein_coding	67884
chr11	23497596	23498660	-2.6	9.16e-05	0.000525	Promoter	Ahsa2	protein_coding	268390
chr11	23255228	23256323	-3.74	2.31e-12	2.34e-10	Promoter	Xpo1	protein_coding	103573
chr11	31870373	31871422	-3.22	3.96e-07	5.48e-06	Promoter	Cpeb4	protein_coding	67579
chr10	79681659	79682191	-3.84	5.39e-08	1.04e-06	Promoter	Cdc34	protein_coding	216150
chr10	79668864	79669985	-2.14	0.00303	0.00988	Promoter	Tpgs1	protein_coding	110012
chr11	30268385	30268758	-3.62	0.00833	0.0232	Promoter	Sptbn1	protein_coding	20742
chr11	21571454	21572405	-4.63	2.01e-09	6.62e-08	Promoter	Wdpcp	protein_coding	216560
chr11	40754692	40755796	-2.73	7.42e-05	0.000443	Promoter	Ccng1	protein_coding	12450
chr11	40733317	40734170	-2.82	3.03e-05	0.000209	Promoter	Nudcd2	protein_coding	52653
chr11	49243682	49244552	-3.4	1.19e-07	2.01e-06	Promoter	Mgat1	protein_coding	17308
chr11	52098453	52099919	-2.59	8.1e-05	0.000476	Promoter	Ppp2ca	protein_coding	19052
chr11	51605806	51607267	-1.92	0.00449	0.0137	Promoter	Hnrnpab	protein_coding	15384
chr11	53300316	53301313	-2.45	0.000413	0.00185	Promoter	Hspa4	protein_coding	15525
chr11	49712151	49713294	-2.52	0.00087	0.00346	Promoter	Cnot6	protein_coding	104625
chr11	49846273	49847280	-2.9	4.06e-06	3.85e-05	Promoter	Mapk9	protein_coding	26420
chr11	50325419	50326140	-3.14	1.35e-06	1.51e-05	Promoter	Canx	protein_coding	12330
chr11	48799976	48800672	-2.22	0.00412	0.0128	Promoter	Rack1	protein_coding	14694
chr11	50430787	50431144	-3.99	0.0103	0.0277	Promoter	Rufy1	protein_coding	216724
chr11	50024565	50025289	-2.57	0.000644	0.00269	Promoter	Rnf130	protein_coding	59044
chr11	50174316	50175137	-3.15	3.89e-05	0.000259	Promoter	Mrnip	protein_coding	68067
chr11	52000032	52000940	-3.03	1.42e-06	1.58e-05	Promoter	Ube2b	protein_coding	22210
chr11	4947009	4947500	-3.15	0.00152	0.00551	Promoter	Nefh	protein_coding	380684
chr11	46436815	46437660	-1.95	0.014	0.0355	Promoter	Med7	protein_coding	66213
chr11	52360290	52361562	-1.9	0.00361	0.0114	Promoter	Vdac1	protein_coding	22333
chr11	9010429	9011174	-2.46	0.00494	0.0149	Promoter	Hus1	protein_coding	15574
chr1	134078660	134079622	-3.34	4.79e-08	9.39e-07	Promoter	Btg2	protein_coding	12227
chr6	28423456	28424184	-3.33	0.000143	0.000766	Promoter	Arf5	protein_coding	11844
chr11	59207956	59208715	-3.71	0.000204	0.00102	Promoter	2310033P09Rik	protein_coding	67862
chr11	59191526	59192020	-2.95	0.00203	0.00705	Promoter	Guk1	protein_coding	14923
chr11	3288882	3290489	-2.18	0.00103	0.004	Promoter	Patz1	protein_coding	56218
chr11	6291411	6292571	-3.17	3.22e-07	4.59e-06	Promoter	Ogdh	protein_coding	18293
chr11	3266048	3266767	-2.54	0.00554	0.0164	Promoter	Drg1	protein_coding	13494
chr11	29692386	29694253	-2.78	1.12e-06	1.3e-05	Promoter	Rtn4	protein_coding	68585
chr11	29547742	29548427	-2.83	0.000105	0.00059	Promoter	Rps27a	protein_coding	78294
chr11	29246900	29247685	-3.11	4.72e-06	4.37e-05	Promoter	Cfap36	protein_coding	216618
chr11	29172108	29173540	-2.83	4.47e-06	4.19e-05	Promoter	Ppp4r3b	protein_coding	104570
chr11	5878123	5878474	-2.9	0.000419	0.00187	Promoter	Pold2	protein_coding	18972
chr11	5837498	5838127	-1.96	0.00812	0.0227	Promoter	Polm	protein_coding	54125
chr11	5542034	5542703	-2.09	0.0152	0.0381	Promoter	Ccdc117	protein_coding	104479
chr11	87987050	87988065	-2.82	8.79e-05	0.000508	Promoter	Dynll2	protein_coding	68097
chr11	5520560	5522224	-2.11	0.000694	0.00286	Promoter	Xbp1	protein_coding	22433
chr11	87737124	87737842	-2.29	0.00194	0.0068	Promoter	Supt4a	protein_coding	20922
chr11	87108755	87109492	-3.33	2.53e-07	3.76e-06	Promoter	Ska2	protein_coding	66140
chr11	58938547	58939070	-2.91	0.00226	0.00772	Promoter	Rnf187	protein_coding	108660
chr11	86544527	86545210	-2.69	0.000424	0.00189	Promoter	Tubd1	protein_coding	56427
chr11	58103567	58104794	-2.25	0.000411	0.00184	Promoter	Cnot8	protein_coding	69125
chr11	86483850	86484861	-3.78	9.43e-08	1.65e-06	Promoter	Rnft1	protein_coding	76892
chr11	85310844	85311738	-1.83	0.00813	0.0227	Promoter	Ppm1d	protein_coding	53892
chr11	61761815	61762307	-3.27	0.0006	0.00254	Promoter	Prpsap2	protein_coding	212627
chr11	84870410	84871232	-4.75	3.91e-06	3.73e-05	Promoter	Ggnbp2	protein_coding	217039
chr11	84869604	84870168	-2.69	0.00349	0.0111	Promoter	Ggnbp2	protein_coding	217039
chr11	60699539	60700174	-2.2	0.0148	0.0371	Promoter	Llgl1	protein_coding	16897
chr11	90637620	90638426	-2.43	0.00606	0.0177	Promoter	Cox11	protein_coding	69802
chr11	64978698	64979253	-4.23	3.4e-06	3.31e-05	Promoter	Elac2	protein_coding	68626
chr12	33429138	33430058	-2.45	0.00432	0.0133	Promoter	Twistnb	protein_coding	28071
chr12	33147136	33147915	-3.56	4.37e-05	0.000285	Promoter	Atxn7l1	protein_coding	380753
chr12	32953609	32954710	-3.07	1.44e-07	2.38e-06	Promoter	Sypl	protein_coding	19027
chr12	17266125	17267234	-3.3	4.51e-06	4.22e-05	Promoter	Pdia6	protein_coding	71853
chr12	32819603	32820809	-4.26	7.87e-12	6.85e-10	Promoter	Nampt	protein_coding	59027
chr12	36041868	36042752	-3.5	8.56e-07	1.04e-05	Promoter	Tspan13	protein_coding	66109
chr12	16893977	16895039	-2.25	0.00125	0.0047	Promoter	Rock2	protein_coding	19878
chr12	8921484	8922625	-3.97	5.89e-12	5.42e-10	Promoter	Laptm4a	protein_coding	17775
chr12	35046528	35047784	-3.16	3.42e-06	3.32e-05	Promoter	Snx13	protein_coding	217463
chr12	8673857	8674627	-3.62	3.15e-05	0.000216	Promoter	Pum2	protein_coding	80913
chr12	15815287	15817192	-3.27	1.53e-08	3.66e-07	Promoter	Trib2	protein_coding	217410
chr11	109473227	109474334	-1.65	0.0183	0.0443	Promoter	Arsg	protein_coding	74008
chr12	8313322	8313681	-2.6	0.0147	0.0371	Promoter	Hs1bp3	protein_coding	58240
chr12	11265585	11266563	-3.11	5.04e-07	6.71e-06	Promoter	Smc6	protein_coding	67241
chr11	109425459	109426306	-3.9	0.0148	0.0372	Promoter	Amz2	protein_coding	13929
chr11	109650401	109651223	-2.36	0.00123	0.00463	Promoter	Prkar1a	protein_coding	19084
chr12	10390623	10391482	-4.44	7.89e-10	3.15e-08	Promoter	Rdh14	protein_coding	105014
chr12	5374391	5375872	-1.98	0.00241	0.00816	Promoter	Klhl29	protein_coding	208439
chr12	28750144	28750780	-3.34	0.000763	0.0031	Promoter	Trappc12	protein_coding	217449
chr12	28649487	28649942	-3.22	0.00229	0.00782	Promoter	Rnaseh1	protein_coding	19819
chr12	4907147	4907795	-4.05	5.77e-05	0.000358	Promoter	Ubxn2a	protein_coding	217379
chr12	26468984	26470313	-2.42	0.000214	0.00106	Promoter	Cmpk2	protein_coding	22169
chr12	4768695	4769503	-2.48	0.00125	0.00469	Promoter	Pfn4	protein_coding	382562
chr12	26414688	26415429	-2.49	0.00196	0.00684	Promoter	Rnf144a	protein_coding	108089
chr12	25095586	25096561	-2.99	1.25e-05	0.0001	Promoter	Id2	protein_coding	15902
chr12	24830402	24831845	-2.97	7.53e-06	6.48e-05	Promoter	Mboat2	protein_coding	67216
chr12	31654434	31655431	-2.24	0.00233	0.00794	Promoter	Dus4l	protein_coding	71916
chr12	24708116	24708730	-3.08	3.21e-05	0.00022	Promoter	Rrm2	protein_coding	20135
chr12	31634636	31634971	-2.63	0.0121	0.0316	Promoter	Bcap29	protein_coding	12033
chr12	4233769	4234562	-3.16	2.32e-07	3.51e-06	Promoter	Cenpo	protein_coding	52504
chr12	24650508	24652177	-2.92	4.72e-09	1.36e-07	Promoter	Klf11	protein_coding	194655
chr12	24571803	24572607	-2.94	1.55e-05	0.000119	Promoter	Grhl1	protein_coding	195733
chr12	4082050	4083093	-2.83	1.26e-05	0.000101	Promoter	Dnajc27	protein_coding	217378
chr12	4038178	4039189	-1.98	0.00428	0.0132	Promoter	Efr3b	protein_coding	668212
chr12	31499139	31500172	-3.46	1.7e-07	2.73e-06	Promoter	Cbll1	protein_coding	104836
chr12	31351166	31351557	-2.63	0.00383	0.012	Promoter	Dld	protein_coding	13382
chr12	3365093	3365823	-2.35	0.0187	0.0452	Promoter	Kif3c	protein_coding	16570
chr12	30911224	30912330	-2.3	0.00135	0.005	Promoter	Sh3yl1	protein_coding	24057
chr12	3309521	3310612	-3.28	2.39e-07	3.59e-06	Promoter	Rab10	protein_coding	19325
chr11	83472485	83473357	-2.6	0.00034	0.00157	Promoter	Taf15	protein_coding	70439
chr11	104550150	104551112	-2.78	6.43e-05	0.000393	Promoter	Cdc27	protein_coding	217232
chr11	82870646	82871385	-2.11	0.0171	0.0419	Promoter	Rffl	protein_coding	67338
chr11	82781100	82781686	-2.14	0.0201	0.0479	Promoter	Lig3	protein_coding	16882
chr11	106083904	106084803	-4.02	1.59e-08	3.8e-07	Promoter	Map3k3	protein_coding	26406
chr11	81860376	81861202	-1.83	0.00992	0.0269	Promoter	5530401A14Rik	protein_coding	71388
chr11	106216124	106217556	-4.47	1.01e-11	8.54e-10	Promoter	Ddx42	protein_coding	72047
chr11	79339143	79339753	-3.38	0.000414	0.00185	Promoter	Nf1	protein_coding	18015
chr11	108424947	108425395	-2.15	0.0174	0.0424	Promoter	Cep112	protein_coding	76380
chr11	115162942	115163709	-3.61	1.07e-05	8.83e-05	Promoter	Slc9a3r1	protein_coding	26941
chr11	115535992	115536517	-2.56	0.00187	0.00659	Promoter	Sumo2	protein_coding	170930
chr11	115603644	115604458	-2.26	0.00287	0.00943	Promoter	Gga3	protein_coding	260302
chr11	74723571	74724999	-3.03	9.64e-05	0.000549	Promoter	Pafah1b1	protein_coding	18472
chr11	115765231	115766267	-1.78	0.0125	0.0325	Promoter	Tmem94	protein_coding	71947
chr11	116029917	116030906	-3.48	2.45e-06	2.51e-05	Promoter	Unk	protein_coding	217331
chr11	116138362	116138980	-2.21	0.0176	0.0429	Promoter	Mrpl38	protein_coding	60441
chr11	116198342	116199399	-2.27	0.00213	0.00734	Promoter	Acox1	protein_coding	11430
chr11	73047513	73048229	-5.4	1.01e-06	1.2e-05	Promoter	Ncbp3	protein_coding	66874
chr11	73018553	73019672	-2.38	0.000717	0.00294	Promoter	Camkk1	protein_coding	55984
chr11	72607044	72608541	-2.19	0.000203	0.00102	Promoter	Ube2g1	protein_coding	67128
chr11	72214995	72215913	-2.52	0.00106	0.00409	Promoter	Med31	protein_coding	67279
chr11	116671114	116671662	-3.91	7.19e-05	0.000432	Promoter	Snhg16	lncRNA	66293
chr11	117114717	117115615	-1.99	0.00544	0.0162	Promoter	Sec14l1	protein_coding	74136
chr11	70237619	70238229	-4.35	2.52e-06	2.57e-05	Promoter	0610010K14Rik	protein_coding	104457
chr11	76846652	76847137	-2.65	0.0034	0.0109	Promoter	Cpd	protein_coding	12874
chr11	76406798	76407473	-2.23	0.00888	0.0244	Promoter	Timm22	protein_coding	56322
chr11	75732554	75733602	-2.18	0.00665	0.0191	Promoter	Ywhae	protein_coding	22627
chr11	93955639	93956332	-3.01	0.00132	0.00492	Promoter	Nme2	protein_coding	18103
chr11	93995098	93995984	-2.86	0.000642	0.00268	Promoter	Spag9	protein_coding	70834
chr11	94321348	94322592	-1.9	0.014	0.0355	Promoter	Luc7l3	protein_coding	67684
chr11	95384426	95385109	-2.25	0.00196	0.00684	Promoter	Slc35b1	protein_coding	110172
chr11	96777466	96777903	-3.89	4.51e-06	4.22e-05	Promoter	Snx11	protein_coding	74479
chr11	98149061	98150579	-2.1	0.00251	0.00844	Promoter	Fbxl20	protein_coding	72194
chr11	98775178	98775851	-3.42	1.26e-06	1.43e-05	Promoter	Nr1d1	protein_coding	217166
chr11	69094684	69095820	-4.38	2.12e-10	1.08e-08	Promoter	Per1	protein_coding	18626
chr11	69088266	69088844	-2.75	0.004	0.0125	Promoter	Vamp2	protein_coding	22318
chr11	69070572	69071098	-2.62	0.0025	0.0084	Promoter	Tmem107	protein_coding	66910
chr11	68691273	68692211	-2.09	0.000799	0.00322	Promoter	Myh10	protein_coding	77579
chr11	100527320	100528335	-2.43	0.000513	0.00222	Promoter	Acly	protein_coding	104112
chr11	102319101	102319572	-2.89	0.00927	0.0253	Promoter	Ubtf	protein_coding	21429
chr11	103028238	103028866	-3.52	8.03e-06	6.87e-05	Promoter	Dcakd	protein_coding	68087
chr11	103101649	103102301	-2.56	0.00966	0.0262	Promoter	Plcd3	protein_coding	72469
chr11	103267136	103267996	-3.54	1.57e-08	3.76e-07	Promoter	Map3k14	protein_coding	53859
chr12	64965291	64966339	-3.53	6.26e-08	1.18e-06	Promoter	Klhl28	protein_coding	66689
chr12	65073433	65074253	-4.35	5.62e-11	3.62e-09	Promoter	Fkbp3	protein_coding	30795
chr12	51377327	51377807	-3.4	8.83e-05	0.00051	Promoter	Scfd1	protein_coding	76983
chr12	51690946	51692495	-3.26	1.58e-07	2.56e-06	Promoter	Strn3	protein_coding	94186
chr12	91589853	91590763	-4.05	4.92e-08	9.6e-07	Promoter	Gtf2a1	protein_coding	83602
chr12	91384088	91384878	-3.03	0.000565	0.00241	Promoter	Tshr	protein_coding	22095
chr12	91848754	91849444	-3.24	1.28e-06	1.45e-05	Promoter	Sel1l	protein_coding	20338
chr12	69296350	69297239	-2.62	0.00112	0.0043	Promoter	Klhdc2	protein_coding	69554
chr12	59011594	59012574	-3.29	5.9e-08	1.12e-06	Promoter	Sec23a	protein_coding	20334
chr12	69724471	69725426	-2.51	0.000107	0.000596	Promoter	L2hgdh	protein_coding	217666
chr12	59066544	59067479	-3.1	3.1e-06	3.06e-05	Promoter	Pnn	protein_coding	18949
chr12	98258705	98259747	-3.4	1.2e-05	9.72e-05	Promoter	Galc	protein_coding	14420
chr12	98745707	98747310	-2.76	0.000149	0.000793	Promoter	Zc3h14	protein_coding	75553
chr12	98920204	98921247	-2.58	0.00357	0.0113	Promoter	Ttc8	protein_coding	76260
chr16	20715565	20718230	-2.23	5.47e-05	0.000343	Promoter	Polr2h	protein_coding	245841
chr12	55302565	55303280	-2.72	0.000448	0.00198	Promoter	Ppp2r3c	protein_coding	59032
chr12	55491471	55492877	-3.12	1.27e-06	1.44e-05	Promoter	Nfkbia	protein_coding	18035
chr12	55820787	55821427	-2.99	8.18e-05	0.00048	Promoter	Ralgapa1	protein_coding	56784
chr12	87147111	87147991	-3.01	3.72e-05	0.000248	Promoter	Gstz1	protein_coding	14874
chr12	87388096	87388822	-4.18	3.42e-10	1.57e-08	Promoter	Sptlc2	protein_coding	20773
chr12	87266096	87266814	-4.26	2.1e-08	4.71e-07	Promoter	Ahsa1	protein_coding	217737
chr12	87471750	87472422	-2.71	0.0025	0.00841	Promoter	Snw1	protein_coding	66354
chr12	88360334	88361226	-3.11	1.45e-05	0.000113	Promoter	Adck1	protein_coding	72113
chr12	46819404	46820012	-3.05	7.84e-05	0.000464	Promoter	Nova1	protein_coding	664883
chr12	46818237	46819153	-2.53	0.00132	0.00491	Promoter	Nova1	protein_coding	664883
chr12	76255027	76255546	-3.2	4.8e-06	4.43e-05	Promoter	Mthfd1	protein_coding	108156
chr12	75595624	75596665	-3.43	4.3e-06	4.05e-05	Promoter	Ppp2r5e	protein_coding	26932
chr12	77237735	77239153	-2.67	6.59e-06	5.82e-05	Promoter	Fut8	protein_coding	53618
chr12	70346839	70347895	-2.72	5.67e-05	0.000353	Promoter	Trim9	protein_coding	94090
chr12	70937714	70938108	-3.2	0.000818	0.00329	Promoter	Actr10	protein_coding	56444
chr12	71136635	71137160	-2.83	0.00128	0.0048	Promoter	Timm9	protein_coding	30056
chr12	72664362	72665458	-2.32	0.00085	0.0034	Promoter	Dhrs7	protein_coding	66375
chr12	105032202	105033280	-3.22	1.2e-07	2.02e-06	Promoter	Glrx5	protein_coding	73046
chr12	73584445	73584976	-2.79	0.00364	0.0115	Promoter	Prkch	protein_coding	18755
chr12	105784620	105785035	-4.85	0.000367	0.00167	Promoter	Papola	protein_coding	18789
chr12	78748314	78749393	-3.56	2.69e-07	3.93e-06	Promoter	Mpp5	protein_coding	56217
chr12	73964194	73964865	-3.01	0.00148	0.00541	Promoter	Snapc1	protein_coding	75627
chr12	78861295	78862202	-3.65	1.17e-07	1.98e-06	Promoter	Atp6v1d	protein_coding	73834
chr12	106010048	106010692	-2.36	0.00245	0.00827	Promoter	Vrk1	protein_coding	22367
chr12	79171850	79172782	-3.62	4.1e-07	5.65e-06	Promoter	Vti1b	protein_coding	53612
chr12	80790344	80791389	-4.27	1.06e-09	3.96e-08	Promoter	Susd6	protein_coding	217684
chr12	80945404	80946272	-4.53	1.93e-10	1.01e-08	Promoter	Srsf5	protein_coding	20384
chr12	113013853	113014414	-4.41	4.74e-06	4.39e-05	Promoter	Pacs2	protein_coding	217893
chr13	8870821	8871919	-3.05	2.8e-06	2.81e-05	Promoter	Wdr37	protein_coding	207615
chr13	8995565	8996605	-2.57	0.000195	0.000988	Promoter	Gtpbp4	protein_coding	69237
chr12	116280581	116281656	-3.89	2.24e-11	1.69e-09	Promoter	Esyt2	protein_coding	52635
chr12	99883430	99884795	-2.41	0.000267	0.00128	Promoter	Efcab11	protein_coding	78767
chr12	100159376	100159879	-3.01	0.00064	0.00268	Promoter	Nrde2	protein_coding	217827
chr12	101028583	101029672	-3.83	2.55e-07	3.78e-06	Promoter	Ccdc88c	protein_coding	68339
chr12	101957721	101958421	-2.97	0.00021	0.00105	Promoter	Atxn3	protein_coding	110616
chr12	102439463	102439949	-2.44	0.00201	0.00699	Promoter	Lgmn	protein_coding	19141
chr12	102468862	102469603	-3.5	1.48e-05	0.000115	Promoter	Golga5	protein_coding	27277
chr13	6547580	6548556	-3.22	1.65e-06	1.79e-05	Promoter	Pitrm1	protein_coding	69617
chr13	6648358	6649227	-2.72	0.000249	0.00121	Promoter	Pfkp	protein_coding	56421
chr13	3917561	3918282	-1.94	0.0204	0.0484	Promoter	Net1	protein_coding	56349
chr7	36696546	36698003	-2.2	0.00213	0.00734	Promoter	Tshz3	protein_coding	243931
chr13	3537663	3538715	-3.58	1.89e-07	2.95e-06	Promoter	Gdi2	protein_coding	14569
chr12	83486730	83488562	-2.48	4.48e-05	0.000291	Promoter	Dpf3	protein_coding	70127
chr12	83921192	83922230	-4.51	1.28e-10	7.21e-09	Promoter	Numb	protein_coding	18222
chr12	83987610	83988349	-3.92	5.81e-05	0.00036	Promoter	Acot2	protein_coding	171210
chr12	84361629	84362187	-3.4	7.29e-05	0.000437	Promoter	Fam161b	protein_coding	217705
chr12	84408242	84409135	-2.03	0.0108	0.0288	Promoter	Entpd5	protein_coding	12499
chr12	84450946	84451727	-5.28	1.75e-11	1.38e-09	Promoter	Aldh6a1	protein_coding	104776
chr12	84772801	84773519	-4.74	2.7e-10	1.32e-08	Promoter	Isca2	protein_coding	74316
chr12	84996128	84996734	-2.5	0.00255	0.00855	Promoter	Ylpm1	protein_coding	56531
chr12	85374230	85375226	-2.41	0.000452	0.00199	Promoter	Tmed10	protein_coding	68581
chr12	85473314	85474007	-5.16	6.75e-10	2.8e-08	Promoter	Fos	protein_coding	14281
chr12	86241400	86242323	-2.22	0.00368	0.0116	Promoter	Gpatch2l	protein_coding	70373
chr12	86726024	86726584	-3.95	2.88e-05	0.000201	Promoter	Angel1	protein_coding	68737
chr12	108178716	108179880	-4.3	3.41e-12	3.31e-10	Promoter	Ccnk	protein_coding	12454
chr12	108333270	108334383	-2.96	1.53e-06	1.69e-05	Promoter	Cyp46a1	protein_coding	13116
chr12	108792250	108793072	-4.8	6.66e-10	2.77e-08	Promoter	Yy1	protein_coding	22632
chr12	108835433	108836396	-2.75	2.06e-05	0.000152	Promoter	Slc25a29	protein_coding	214663
chr12	108893927	108894615	-2.5	0.00104	0.00404	Promoter	Wars	protein_coding	22375
chr12	110889061	110889618	-3.09	8.85e-05	0.00051	Promoter	Tecpr2	protein_coding	104859
chr12	111377620	111378315	-3.86	5.76e-06	5.17e-05	Promoter	Cdc42bpb	protein_coding	217866
chr12	111537690	111538779	-5.9	2.23e-10	1.11e-08	Promoter	Eif5	protein_coding	217869
chr12	111908025	111908742	-2.44	0.000428	0.0019	Promoter	Ppp1r13b	protein_coding	21981
chr12	111813561	111814522	-4.24	1.46e-11	1.19e-09	Promoter	Zfyve21	protein_coding	68520
chr13	14521837	14523166	-1.91	0.00502	0.0151	Promoter	Hecw1	protein_coding	94253
chr13	14063073	14064393	-4.38	4.86e-15	1.32e-12	Promoter	Ggps1	protein_coding	14593
chr13	12257135	12258323	-2.44	0.000165	0.00086	Promoter	Mtr	protein_coding	238505
chr13	15462768	15463324	-3.98	0.00183	0.00646	Promoter	Gli3	protein_coding	14634
chr13	21179862	21180921	-2.17	0.0024	0.00813	Promoter	Trim27	protein_coding	19720
chr13	24280832	24281534	-3.1	0.000414	0.00185	Promoter	Carmil1	protein_coding	68732
chr13	25019459	25020901	-2.28	0.00158	0.0057	Promoter	Mrs2	protein_coding	380836
chr13	41016154	41016810	-2.46	0.00423	0.0131	Promoter	Tmem14c	protein_coding	66154
chr13	42052117	42053138	-2.48	0.000346	0.00159	Promoter	Hivep1	protein_coding	110521
chr13	42051211	42051716	-3.12	0.000309	0.00144	Promoter	Hivep1	protein_coding	110521
chr13	43559796	43560514	-2.75	0.000127	0.000691	Promoter	Mcur1	protein_coding	76137
chr13	46727219	46728337	-3.45	9.14e-07	1.1e-05	Promoter	Nup153	protein_coding	218210
chr13	46929894	46930895	-2.44	0.00309	0.01	Promoter	Kif13a	protein_coding	16553
chr13	48260789	48262476	-1.87	0.00411	0.0127	Promoter	Id4	protein_coding	15904
chr13	49420603	49421426	-1.88	0.00672	0.0193	Promoter	Ippk	protein_coding	75678
chr13	49652630	49653373	-3.12	1.55e-05	0.000119	Promoter	Cenpp	protein_coding	66336
chr13	51100029	51100754	-2.64	0.00221	0.00758	Promoter	Spin1	protein_coding	20729
chr13	32801620	32803214	-3.31	5.34e-09	1.5e-07	Promoter	Wrnip1	protein_coding	78903
chr13	34002119	34003337	-2.44	0.00043	0.00191	Promoter	Ripk1	protein_coding	19766
chr13	34875235	34876024	-3.59	4.93e-06	4.53e-05	Promoter	Prpf4b	protein_coding	19134
chr13	35905617	35906508	-2.48	0.000217	0.00108	Promoter	Rpp40	protein_coding	208366
chr13	36117150	36117904	-3.59	3.54e-06	3.42e-05	Promoter	Fars2	protein_coding	69955
chr13	37993679	37994410	-4.47	1.66e-06	1.8e-05	Promoter	Ssr1	protein_coding	107513
chr13	38204592	38205259	-2.37	0.00641	0.0186	Promoter	Snrnp48	protein_coding	67797
chr13	51845778	51848160	-1.92	0.00155	0.00562	Promoter	Gadd45g	protein_coding	23882
chr13	62964759	62965291	-3.54	0.000539	0.00231	Promoter	Aopep	protein_coding	72061
chr13	63814750	63815732	-3.7	6.84e-09	1.85e-07	Promoter	Ercc6l2	protein_coding	76251
chr13	64161401	64162361	-2.97	2.2e-06	2.28e-05	Promoter	Habp4	protein_coding	56541
chr13	64369820	64370655	-2.32	0.00104	0.00403	Promoter	Ctsl	protein_coding	13039
chr13	54055015	54055789	-2.06	0.0168	0.0413	Promoter	Drd1	protein_coding	13488
chr13	64312127	64313067	-3.19	3.69e-06	3.55e-05	Promoter	Prxl2c	protein_coding	66129
chr13	64432163	64432927	-3.86	8.84e-09	2.3e-07	Promoter	Cdk20	protein_coding	105278
chr13	55362131	55363165	-2.5	0.00145	0.0053	Promoter	Lman2	protein_coding	66890
chr13	55210574	55212674	-2.34	0.000108	0.000602	Promoter	Nsd1	protein_coding	18193
chr13	55513107	55513787	-1.85	0.0155	0.0386	Promoter	Pdlim7	protein_coding	67399
chr13	55536435	55536798	-2.81	0.000803	0.00324	Promoter	Ddx41	protein_coding	72935
chr13	55714669	55715248	-2.92	0.00483	0.0146	Promoter	Txndc15	protein_coding	69672
chr13	65278451	65279438	-2.37	0.00461	0.014	Promoter	Zfp369	protein_coding	170936
chr13	66932716	66933771	-3.63	1.55e-09	5.47e-08	Promoter	Ptdss1	protein_coding	19210
chr13	66904841	66905614	-3.63	1.01e-05	8.39e-05	Promoter	Uqcrb	protein_coding	67530
chr13	68581976	68582471	-4.38	1.41e-06	1.57e-05	Promoter	Fastkd3	protein_coding	69577
chr13	81782970	81783905	-5.42	2.1e-15	6.21e-13	Promoter	Cetn3	protein_coding	12626
chr13	85189130	85190292	-2.15	0.000756	0.00308	Promoter	Ccnh	protein_coding	66671
chr13	85288550	85289809	-3.82	9.86e-11	5.75e-09	Promoter	Rasa1	protein_coding	218397
chr13	59585044	59585749	-3.25	2.71e-06	2.74e-05	Promoter	Naa35	protein_coding	78689
chr13	60601424	60602820	-2.07	0.00285	0.00937	Promoter	Dapk1	protein_coding	69635
chr13	73937478	73938529	-2	0.00534	0.0159	Promoter	Trip13	protein_coding	69716
chr13	74008856	74010082	-1.62	0.0197	0.0472	Promoter	Tppp	protein_coding	72948
chr13	74639246	74640374	-1.9	0.00916	0.0251	Promoter	Erap1	protein_coding	80898
chr13	75089414	75090564	-2.93	0.00421	0.013	Promoter	Pcsk1	protein_coding	18548
chr13	75942903	75943710	-2.31	0.0125	0.0325	Promoter	Rhobtb3	protein_coding	73296
chr13	75839909	75840406	-2.48	0.00653	0.0188	Promoter	Glrx	protein_coding	93692
chr13	76098297	76098987	-2.65	0.000538	0.00231	Promoter	Arsk	protein_coding	77041
chr13	69611064	69612086	-3.74	6.32e-12	5.63e-10	Promoter	Srd5a1	protein_coding	78925
chr13	76383947	76385760	-1.65	0.0143	0.0361	Promoter	Mctp1	protein_coding	78771
chr13	73328104	73328763	-2.8	0.000254	0.00123	Promoter	Ndufs6	protein_coding	407785
chr13	73466971	73467984	-2.31	0.00107	0.00412	Promoter	Lpcat1	protein_coding	210992
chr13	91223686	91224448	-3.16	1.39e-05	0.000109	Promoter	Atg10	protein_coding	66795
chr13	91807067	91807777	-2.73	0.000116	0.000639	Promoter	Zcchc9	protein_coding	69085
chr13	100832988	100833650	-2.69	3.49e-05	0.000236	Promoter	Slc30a5	protein_coding	69048
chr13	100650804	100651625	-3.01	1.16e-05	9.41e-05	Promoter	Rad17	protein_coding	19356
chr13	100015247	100016266	-2.61	0.000358	0.00164	Promoter	Mccc2	protein_coding	78038
chr13	99343895	99344822	-1.91	0.0112	0.0295	Promoter	Ptcd2	protein_coding	68927
chr13	98262844	98263447	-2.77	7.36e-05	0.00044	Promoter	Ankra2	protein_coding	68558
chr13	97198040	97198455	-3.93	0.000621	0.00261	Promoter	Hexb	protein_coding	15212
chr13	96542337	96543138	-3.49	1.77e-07	2.81e-06	Promoter	Polk	protein_coding	27015
chr13	96670507	96671595	-3.66	6.55e-09	1.78e-07	Promoter	Hmgcr	protein_coding	15357
chr13	96387873	96388704	-2.66	0.000327	0.00152	Promoter	Poc5	protein_coding	67463
chr13	95891986	95892716	-3.72	0.000221	0.00109	Promoter	Iqgap2	protein_coding	544963
chr13	95375033	95375696	-2.34	0.0072	0.0205	Promoter	Aggf1	protein_coding	66549
chr13	94358625	94359124	-2.62	0.00563	0.0167	Promoter	Ap3b1	protein_coding	11774
chr13	94285043	94285786	-2.69	0.000267	0.00128	Promoter	Scamp1	protein_coding	107767
chr13	93499060	93500153	-2.36	0.000833	0.00333	Promoter	Jmy	protein_coding	57748
chr13	108158204	108158985	-2.12	0.00341	0.0109	Promoter	Ercc8	protein_coding	71991
chr13	108213989	108214934	-2.82	0.00035	0.00161	Promoter	Elovl7	protein_coding	74559
chr13	108315960	108316600	-3.56	0.000801	0.00323	Promoter	Depdc1b	protein_coding	218581
chr13	110279775	110281076	-1.77	0.0149	0.0374	Promoter	Rab3c	protein_coding	67295
chr13	110394409	110395699	-3.21	1.88e-07	2.94e-06	Promoter	Plk2	protein_coding	20620
chr13	92610720	92611584	-2.61	0.000452	0.00199	Promoter	Serinc5	protein_coding	218442
chr13	92530447	92531599	-3.42	7.25e-07	9.11e-06	Promoter	Zfyve16	protein_coding	218441
chr13	103920042	103920858	-2.46	0.00363	0.0115	Promoter	Erbin	protein_coding	59079
chr13	104108818	104110401	-1.7	0.00321	0.0104	Promoter	Nln	protein_coding	75805
chr13	104178472	104179382	-3.17	6.73e-06	5.91e-05	Promoter	Trim23	protein_coding	81003
chr13	104816580	104817748	-1.91	0.00552	0.0163	Promoter	Cwc27	protein_coding	67285
chr13	105053852	105055082	-1.94	0.00244	0.00824	Promoter	Rgs7bp	protein_coding	52882
chr13	117024160	117025624	-2.42	0.000313	0.00146	Promoter	Parp8	protein_coding	52552
chr13	118386786	118387636	-3.01	6.84e-05	0.000414	Promoter	Mrps30	protein_coding	59054
chr14	14702661	14703527	-3.82	8.87e-07	1.08e-05	Promoter	Slc4a7	protein_coding	218756
chr14	8665725	8666319	-2.6	0.0039	0.0122	Promoter	4930452B06Rik	protein_coding	74430
chr14	8172672	8173635	-3.42	5.69e-08	1.09e-06	Promoter	Pdhb	protein_coding	68263
chr14	8213292	8214204	-2.43	0.000588	0.00249	Promoter	Kctd6	protein_coding	71393
chr13	112463369	112464743	-2.45	5.18e-05	0.000329	Promoter	Il6st	protein_coding	16195
chr13	112800349	112801367	-2.58	0.000108	0.000602	Promoter	Plpp1	protein_coding	19012
chr14	21750110	21750948	-2.48	0.00147	0.00537	Promoter	Samd8	protein_coding	67630
chr14	21848082	21849094	-2.6	0.000573	0.00244	Promoter	Comtd1	protein_coding	69156
chr14	18238238	18239547	-4.8	2.26e-22	4.09e-19	Promoter	Nr1d2	protein_coding	353187
chr14	17659994	17661512	-2.59	2.17e-05	0.000158	Promoter	Thrb	protein_coding	21834
chr14	16249158	16249826	-3.85	4.66e-07	6.29e-06	Promoter	Ngly1	protein_coding	59007
chr14	41013259	41014321	-1.88	0.0129	0.0333	Promoter	Prxl2a	protein_coding	70564
chr14	34310010	34311281	-3.57	1.26e-07	2.11e-06	Promoter	Glud1	protein_coding	14661
chr14	34502742	34503484	-2.76	9.91e-05	0.000562	Promoter	Bmpr1a	protein_coding	12166
chr14	19823530	19824338	-3.14	0.00022	0.00109	Promoter	Rtraf	protein_coding	68045
chr14	20347861	20348561	-2.87	0.000102	0.000577	Promoter	Ecd	protein_coding	70601
chr14	20707203	20707821	-3.26	0.000123	0.000671	Promoter	Zswim8	protein_coding	268721
chr14	20928971	20929814	-4.34	2.7e-10	1.32e-08	Promoter	Vcl	protein_coding	22330
chr14	21051968	21052960	-3.21	1.11e-05	9.09e-05	Promoter	Ap3m1	protein_coding	55946
chr14	45219171	45220768	-4.01	4e-12	3.83e-10	Promoter	Txndc16	protein_coding	70561
chr14	45318135	45318903	-2.71	0.000734	0.003	Promoter	Ero1l	protein_coding	50527
chr14	45329536	45330252	-3.4	9.64e-07	1.15e-05	Promoter	Psmc6	protein_coding	67089
chr14	47649077	47650224	-2.17	0.00249	0.00837	Promoter	Ktn1	protein_coding	16709
chr14	25693715	25694337	-2.31	0.00243	0.0082	Promoter	Ppif	protein_coding	105675
chr14	26534056	26535048	-2.61	0.000432	0.00192	Promoter	Slmap	protein_coding	83997
chr14	50944393	50944836	-4.04	0.000445	0.00197	Promoter	Gm49342	protein_coding	NA
chr14	26637651	26638749	-3.58	2.02e-08	4.61e-07	Promoter	Arf4	protein_coding	11843
chr14	31640613	31641449	-1.77	0.00945	0.0258	Promoter	Hacl1	protein_coding	56794
chr14	31336446	31337062	-3.62	7.88e-06	6.76e-05	Promoter	Capn7	protein_coding	12339
chr14	31250784	31251702	-1.67	0.0128	0.0331	Promoter	Bap1	protein_coding	104416
chr14	32085275	32086420	-3.25	4.12e-07	5.66e-06	Promoter	Dph3	protein_coding	105638
chr14	30951107	30951728	-3.2	0.00164	0.00589	Promoter	Nek4	protein_coding	23955
chr14	61360117	61360987	-2.24	0.00483	0.0146	Promoter	Ebpl	protein_coding	68177
chr14	61439630	61440309	-4.42	5.64e-10	2.41e-08	Promoter	Kpna3	protein_coding	16648
chr14	61556363	61557190	-2.95	4.64e-06	4.32e-05	Promoter	Spryd7	protein_coding	66674
chr14	33446792	33447479	-4.39	2.82e-08	5.98e-07	Promoter	Mapk8	protein_coding	26419
chr14	56777868	56778683	-2.32	0.00191	0.00669	Promoter	Pspc1	protein_coding	66645
chr14	63122375	63123264	-1.92	0.0145	0.0366	Promoter	Ctsb	protein_coding	13030
chr14	56886927	56888056	-2.01	0.00916	0.0251	Promoter	Zmym2	protein_coding	76007
chr14	57397739	57399059	-1.93	0.00681	0.0196	Promoter	Cryl1	protein_coding	68631
chr14	57664571	57665637	-2.24	0.00172	0.00613	Promoter	Xpo4	protein_coding	57258
chr14	30548637	30549502	-2.32	0.000885	0.00351	Promoter	Tkt	protein_coding	21881
chr14	30479294	30479875	-2.82	0.000962	0.00378	Promoter	Dcp1a	protein_coding	75901
chr14	57797886	57798414	-2.92	0.0049	0.0148	Promoter	Sap18	protein_coding	20220
chr14	57889995	57890619	-2.46	0.00269	0.00895	Promoter	Zdhhc20	protein_coding	75965
chr14	64949700	64950328	-3.04	9.44e-06	7.9e-05	Promoter	Hmbox1	protein_coding	219150
chr14	59440785	59441261	-3.11	0.000147	0.000783	Promoter	Cab39l	protein_coding	69008
chr14	60265017	60265528	-3.1	0.000744	0.00303	Promoter	Mtmr6	protein_coding	219135
chr14	60784453	60784863	-2.39	0.0184	0.0446	Promoter	Mipep	protein_coding	70478
chr14	74731888	74732678	-1.99	0.00564	0.0167	Promoter	Esd	protein_coding	13885
chr14	75786441	75787516	-3.19	8.25e-05	0.000482	Promoter	Slc25a30	protein_coding	67554
chr14	76110639	76111318	-2.28	0.0061	0.0178	Promoter	Gpalpp1	protein_coding	67467
chr14	76413957	76415181	-2.49	5.46e-05	0.000342	Promoter	Tsc22d1	protein_coding	21807
chr14	77156280	77157898	-1.69	0.0137	0.0349	Promoter	Enox1	protein_coding	239188
chr14	77874704	77875082	-2.83	0.0127	0.0329	Promoter	Dnajc15	protein_coding	66148
chr14	78536146	78537471	-3.96	3.22e-08	6.71e-07	Promoter	Akap11	protein_coding	219181
chr14	79301081	79301936	-3.79	5.22e-05	0.000331	Promoter	Rgcc	protein_coding	66214
chr14	87415784	87416967	-3.71	1.05e-08	2.65e-07	Promoter	Tdrd3	protein_coding	219249
chr14	79390300	79390907	-2.87	0.000398	0.00179	Promoter	Naa16	protein_coding	66897
chr14	87140757	87141578	-2.2	0.00187	0.00659	Promoter	Diaph3	protein_coding	56419
chr14	79480875	79482144	-3.55	6.4e-08	1.2e-06	Promoter	Wbp4	protein_coding	22380
chr14	79586982	79587971	-5.69	5.41e-11	3.49e-09	Promoter	Sugt1	protein_coding	67955
chr14	65833630	65834188	-3.11	5.84e-05	0.000361	Promoter	Esco2	protein_coding	71988
chr14	66296616	66297605	-1.92	0.0097	0.0263	Promoter	Trim35	protein_coding	66854
chr14	66868623	66869236	-4.36	1.29e-08	3.17e-07	Promoter	Dpysl2	protein_coding	12934
chr14	67008456	67009421	-2.89	3.33e-05	0.000227	Promoter	Bnip3l	protein_coding	12177
chr14	67072023	67072791	-2.81	0.00142	0.0052	Promoter	Ppp2r2a	protein_coding	71978
chr14	99099346	99100335	-3.45	5.9e-07	7.67e-06	Promoter	Pibf1	protein_coding	52023
chr14	99045723	99046594	-2.42	0.000419	0.00187	Promoter	Bora	protein_coding	77744
chr14	96517703	96519460	-2.34	0.000436	0.00193	Promoter	Klhl1	protein_coding	93688
chr14	70289018	70289906	-2.06	0.00705	0.0202	Promoter	Ppp3cc	protein_coding	19057
chr14	70766559	70767134	-2.82	0.000486	0.00212	Promoter	Xpo7	protein_coding	65246
chr14	73384760	73385397	-1.9	0.0203	0.0484	Promoter	Itm2b	protein_coding	16432
chr14	73524808	73525292	-3.06	0.000219	0.00108	Promoter	Sucla2	protein_coding	20916
chr14	101653595	101654465	-2.59	0.000142	0.000761	Promoter	Uchl3	protein_coding	50933
chr14	115092089	115092903	-2.28	0.0041	0.0127	Promoter	Gpc5	protein_coding	103978
chr14	105897300	105897785	-3.78	2.45e-05	0.000175	Promoter	Spry2	protein_coding	24064
chr14	104522050	104522745	-3.46	0.00266	0.00885	Promoter	Rnf219	protein_coding	72486
chr14	103099146	103099831	-3.04	0.000293	0.00138	Promoter	Fbxl3	protein_coding	50789
chr14	103069697	103070753	-3.08	5.64e-07	7.4e-06	Promoter	Cln5	protein_coding	211286
chr14	118136630	118137998	-2.48	6.67e-05	0.000406	Promoter	Gpr180	protein_coding	58245
chr14	118937532	118938365	-3.43	5.03e-08	9.75e-07	Promoter	Dnajc3	protein_coding	100037258
chr14	120275319	120276053	-3.67	1.14e-06	1.33e-05	Promoter	Mbnl2	protein_coding	105559
chr15	8443588	8445761	-2.52	0.000173	0.000897	Promoter	Nipbl	protein_coding	71175
chr14	54253802	54254223	-4.62	1.14e-07	1.94e-06	Promoter	Dad1	protein_coding	13135
chr14	54553992	54554820	-2.7	0.000891	0.00353	Promoter	Haus4	protein_coding	219072
chr15	3979032	3979601	-2.09	0.0123	0.0321	Promoter	Fbxo4	protein_coding	106052
chr14	54686112	54687510	-3.54	4.13e-09	1.22e-07	Promoter	Acin1	protein_coding	56215
chr15	4026160	4027464	-2.99	6.82e-06	5.97e-05	Promoter	Oxct1	protein_coding	67041
chr15	12824386	12825375	-2.53	0.000234	0.00115	Promoter	Drosha	protein_coding	14000
chr15	12739087	12740607	-3.06	1.51e-06	1.67e-05	Promoter	Pdzd2	protein_coding	68070
chr14	54912591	54913357	-2.05	0.0191	0.0459	Promoter	Slc22a17	protein_coding	59049
chr15	12320916	12321911	-2.68	0.000279	0.00133	Promoter	Golph3	protein_coding	66629
chr15	12117078	12118229	-2.3	0.000304	0.00142	Promoter	Zfr	protein_coding	22763
chr14	55014687	55015739	-3.61	1.65e-08	3.9e-07	Promoter	Ngdn	protein_coding	68966
chr15	11995373	11996400	-2.04	0.00481	0.0146	Promoter	Sub1	protein_coding	20024
chr14	55559856	55561027	-3.56	3e-10	1.44e-08	Promoter	Dcaf11	protein_coding	28199
chr15	31601230	31602562	-2.87	5.16e-06	4.71e-05	Promoter	Cct5	protein_coding	12465
chr15	11399392	11400042	-4.18	1.08e-08	2.7e-07	Promoter	Tars	protein_coding	110960
chr15	10981437	10982247	-3.5	3.88e-06	3.7e-05	Promoter	Amacr	protein_coding	17117
chr15	10714198	10715282	-3.19	4.48e-05	0.000291	Promoter	Rai14	protein_coding	75646
chr15	10485673	10486684	-3.28	7e-06	6.1e-05	Promoter	Brix1	protein_coding	67832
chr15	9070881	9071458	-4.79	2.71e-09	8.59e-08	Promoter	Nadk2	protein_coding	68646
chr15	34082309	34083518	-3.02	1e-06	1.19e-05	Promoter	Mtdh	protein_coding	67154
chr15	34237534	34238596	-2.12	0.0121	0.0316	Promoter	Laptm4b	protein_coding	114128
chr15	28024115	28025332	-2.62	9.59e-05	0.000547	Promoter	Trio	protein_coding	223435
chr15	28025732	28026394	-3.85	3.46e-07	4.87e-06	Promoter	Trio	protein_coding	223435
chr15	27465861	27466497	-2.48	0.0108	0.0288	Promoter	Ank	protein_coding	11732
chr15	25622064	25622880	-2.3	0.00157	0.00566	Promoter	Myo10	protein_coding	17909
chr15	36282287	36283654	-2.25	0.000419	0.00187	Promoter	Rnf19a	protein_coding	30945
chr15	36608714	36609641	-5.43	1.51e-16	6.49e-14	Promoter	Pabpc1	protein_coding	18458
chr15	37960655	37961582	-2.78	1.81e-05	0.000136	Promoter	Rrm2b	protein_coding	382985
chr15	38661706	38662438	-1.8	0.0135	0.0344	Promoter	Atp6v1c1	protein_coding	66335
chr15	39112200	39113167	-3.46	3.11e-07	4.46e-06	Promoter	Slc25a32	protein_coding	69906
chr15	39943890	39944525	-2.93	0.000253	0.00123	Promoter	Lrp12	protein_coding	239393
chr15	40654531	40655554	-2.57	0.00236	0.00803	Promoter	Zfpm2	protein_coding	22762
chr15	41446786	41448702	-2.15	0.000266	0.00128	Promoter	Oxr1	protein_coding	170719
chr15	48792645	48793290	-2.83	0.00132	0.00491	Promoter	Csmd3	protein_coding	239420
chr15	51865230	51865873	-2.81	0.000323	0.0015	Promoter	Eif3h	protein_coding	68135
chr15	51877284	51877669	-3.03	0.00475	0.0144	Promoter	Utp23	protein_coding	78581
chr15	51991687	51992237	-2.53	0.000249	0.00121	Promoter	Rad21	protein_coding	19357
chr15	68258348	68259121	-3.49	1.81e-07	2.86e-06	Promoter	Zfat	protein_coding	380993
chr15	43282332	43282988	-2.83	0.000194	0.000983	Promoter	Eif3e	protein_coding	16341
chr15	43477008	43477709	-3.29	1.13e-06	1.31e-05	Promoter	Emc2	protein_coding	66736
chr15	44427455	44428393	-3.83	2.94e-10	1.42e-08	Promoter	Eny2	protein_coding	223527
chr15	44618740	44619939	-4.3	2.05e-11	1.58e-09	Promoter	Ebag9	protein_coding	55960
chr15	44787498	44788385	-2.36	0.00374	0.0118	Promoter	Sybu	protein_coding	319613
chr15	59314619	59315502	-3.84	1.62e-08	3.86e-07	Promoter	Sqle	protein_coding	20775
chr15	59081554	59082549	-2.66	0.000104	0.000585	Promoter	Mtss1	protein_coding	211401
chr15	58214684	58215570	-1.69	0.0179	0.0436	Promoter	Fbxo32	protein_coding	67731
chr15	58140887	58141933	-2.06	0.00546	0.0162	Promoter	Wdyhv1	protein_coding	76773
chr15	58133996	58135323	-1.94	0.00251	0.00844	Promoter	Atad2	protein_coding	70472
chr15	58075961	58077072	-3.35	4.47e-09	1.3e-07	Promoter	Zhx1	protein_coding	22770
chr15	57891940	57892739	-3.81	4.38e-09	1.28e-07	Promoter	Derl1	protein_coding	67819
chr15	55556882	55558017	-2.53	0.00162	0.00583	Promoter	Mtbp	protein_coding	105837
chr15	64382275	64383036	-1.96	0.0149	0.0373	Promoter	Asap1	protein_coding	13196
chr15	85878904	85879626	-2.89	0.000747	0.00304	Promoter	Trmu	protein_coding	72026
chr15	81465963	81466921	-3.16	1.35e-06	1.51e-05	Promoter	Rbx1	protein_coding	56438
chr15	81399404	81400234	-3.58	2.52e-06	2.57e-05	Promoter	Xpnpep3	protein_coding	321003
chr15	80233695	80234382	-2.54	0.00026	0.00125	Promoter	Mief1	protein_coding	239555
chr15	80133013	80133675	-2.35	0.00304	0.00989	Promoter	Tab1	protein_coding	66513
chr15	55112104	55113535	-2.48	0.00025	0.00121	Promoter	Deptor	protein_coding	97998
chr15	79687649	79688353	-2.79	0.000248	0.0012	Promoter	Josd1	protein_coding	74158
chr15	84191973	84192502	-2.3	0.00239	0.00812	Promoter	Samm50	protein_coding	68653
chr15	78531920	78532409	-2.81	0.00137	0.00508	Promoter	C1qtnf6	protein_coding	72709
chr15	77841880	77842608	-3.68	7.89e-10	3.15e-08	Promoter	Myh9	protein_coding	17886
chr15	82353755	82354668	-2.21	0.00429	0.0132	Promoter	Ndufa6	protein_coding	67130
chr15	94589437	94590047	-3.24	7.86e-05	0.000465	Promoter	Twf1	protein_coding	19230
chr15	82338734	82339056	-2.18	0.01	0.0271	Promoter	Smdt1	protein_coding	69029
chr15	96698530	96700133	-2.36	0.00178	0.00631	Promoter	Slc38a2	protein_coding	67760
chr15	82146168	82147728	-2.66	2.07e-05	0.000153	Promoter	Srebf2	protein_coding	20788
chr15	81959649	81961066	-2	0.00493	0.0149	Promoter	Pmm1	protein_coding	29858
chr15	81871759	81872708	-2.52	0.00128	0.00479	Promoter	Aco2	protein_coding	11429
chr16	11134324	11135052	-2.99	2.63e-05	0.000186	Promoter	Txndc11	protein_coding	106200
chr16	11066069	11067038	-2.12	0.00146	0.00534	Promoter	Litaf	protein_coding	56722
chr16	10411689	10412348	-2.69	0.000212	0.00105	Promoter	Nubp1	protein_coding	26425
chr16	8829285	8830721	-3.77	1.64e-10	8.84e-09	Promoter	1810013L24Rik	protein_coding	69053
chr16	23988591	23989181	-3.74	7.38e-07	9.25e-06	Promoter	Bcl6	protein_coding	12053
chr16	26581349	26582223	-1.83	0.00697	0.0199	Promoter	Il1rap	protein_coding	16180
chr16	4963848	4964858	-3.22	2.08e-06	2.18e-05	Promoter	Anks3	protein_coding	72615
chr16	4541679	4542307	-2.78	0.00282	0.0093	Promoter	Srl	protein_coding	106393
chr16	4213905	4214667	-2.2	0.00801	0.0224	Promoter	Crebbp	protein_coding	12914
chr16	3743348	3744698	-3.54	2.51e-07	3.74e-06	Promoter	Zfp263	protein_coding	74120
chr16	5049566	5050552	-3.11	2.17e-06	2.26e-05	Promoter	Glyr1	protein_coding	74022
chr16	5012987	5013797	-2.04	0.00407	0.0127	Promoter	Rogdi	protein_coding	66049
chr16	5255810	5256271	-4.83	2.88e-08	6.06e-07	Promoter	Eef2kmt	protein_coding	70511
chr16	13109335	13110139	-3.29	0.000257	0.00124	Promoter	Ercc4	protein_coding	50505
chr15	76350680	76351741	-2.69	2.48e-05	0.000177	Promoter	Sharpin	protein_coding	106025
chr15	76511598	76512647	-2.76	2.07e-05	0.000153	Promoter	Dgat1	protein_coding	13350
chr15	76380227	76381097	-2.08	0.00276	0.00915	Promoter	Mroh1	protein_coding	223658
chr15	76246790	76247442	-2.46	0.00529	0.0158	Promoter	Grina	protein_coding	66168
chr15	76069533	76070185	-3.71	0.000115	0.000637	Promoter	Scrib	protein_coding	105782
chr16	55973434	55975258	-2.37	6.87e-05	0.000415	Promoter	Zbtb11	protein_coding	271377
chr16	55934158	55934933	-3	3.8e-05	0.000253	Promoter	Cep97	protein_coding	74201
chr15	73423270	73423861	-2.32	0.0197	0.0471	Promoter	Ptk2	protein_coding	14083
chr15	89429362	89430546	-2.77	9.15e-05	0.000525	Promoter	Chkb	protein_coding	12651
chr15	93336956	93337954	-1.88	0.0179	0.0436	Promoter	Yaf2	protein_coding	67057
chr15	93397922	93398935	-2.54	0.00221	0.00758	Promoter	Zcrb1	protein_coding	67197
chr16	52452629	52453528	-3.01	2.99e-06	2.97e-05	Promoter	Alcam	protein_coding	11658
chr16	52030966	52031976	-3.6	3.64e-09	1.09e-07	Promoter	Cblb	protein_coding	208650
chr16	50732290	50733028	-2.34	0.00108	0.00416	Promoter	Dubr	lncRNA	68190
chr16	50432113	50432642	-3.25	0.000102	0.000575	Promoter	Bbx	protein_coding	70508
chr16	46496938	46497726	-3.94	8.2e-08	1.47e-06	Promoter	Nectin3	protein_coding	58998
chr16	45408015	45409026	-2.5	0.00246	0.00829	Promoter	Cd200	protein_coding	17470
chr16	45158306	45159439	-3.46	1.52e-07	2.49e-06	Promoter	Atg3	protein_coding	67841
chr16	15636996	15637977	-3.85	1.28e-09	4.64e-08	Promoter	Prkdc	protein_coding	19090
chr16	14316895	14317865	-2.63	0.000105	0.00059	Promoter	Fopnl	protein_coding	66086
chr16	13902481	13903842	-2.91	9.8e-06	8.16e-05	Promoter	Mpv17l	protein_coding	93734
chr16	13818315	13820326	-2.68	3.35e-06	3.27e-05	Promoter	Ntan1	protein_coding	18203
chr16	13671583	13672803	-3.49	5.42e-05	0.000341	Promoter	Bfar	protein_coding	67118
chr16	44138441	44140635	-2.94	4.32e-08	8.59e-07	Promoter	Naa50	protein_coding	72117
chr16	43889324	43890170	-3.77	6.96e-08	1.29e-06	Promoter	Ccdc191	protein_coding	212153
chr16	18876441	18877276	-3.53	8.94e-07	1.08e-05	Promoter	Hira	protein_coding	15260
chr16	70313648	70314668	-4.9	9.32e-12	7.98e-10	Promoter	Gbe1	protein_coding	74185
chr16	42874933	42875999	-5.58	3.24e-22	5.28e-19	Promoter	Zbtb20	protein_coding	56490
chr16	8637307	8638019	-3.23	0.000258	0.00124	Promoter	Pmm2	protein_coding	54128
chr16	18288628	18289640	-2.82	0.000251	0.00121	Promoter	Dgcr8	protein_coding	94223
chr16	59638560	59639637	-4.02	2.99e-07	4.31e-06	Promoter	Arl6	protein_coding	56297
chr16	59471802	59472276	-2.8	0.00513	0.0154	Promoter	Riox2	protein_coding	67014
chr16	58670192	58670890	-2.57	0.00146	0.00534	Promoter	Cpox	protein_coding	12892
chr16	58727769	58728337	-3.41	1.94e-06	2.05e-05	Promoter	Cldnd1	protein_coding	224250
chr16	57606665	57607140	-4.22	0.00497	0.015	Promoter	Cmss1	protein_coding	66497
chr16	57231047	57231931	-3.24	3.81e-05	0.000254	Promoter	Tbc1d23	protein_coding	67581
chr16	57166743	57167510	-3.1	0.000132	0.000714	Promoter	Nit2	protein_coding	52633
chr16	57120948	57121942	-5.97	5.98e-12	5.45e-10	Promoter	Tomm70a	protein_coding	28185
chr16	56717222	56717864	-4.37	1.62e-11	1.3e-09	Promoter	Tfg	protein_coding	21787
chr16	17530671	17531265	-3.23	1.26e-05	0.000101	Promoter	Thap7	protein_coding	69009
chr16	17508391	17508974	-2.64	0.00151	0.0055	Promoter	Lztr1	protein_coding	66863
chr16	17405369	17406251	-2.87	0.000123	0.000671	Promoter	Snap29	protein_coding	67474
chr16	17146704	17147580	-2.36	0.0121	0.0315	Promoter	Ccdc116	protein_coding	76872
chr16	17131777	17132682	-2.3	0.000572	0.00244	Promoter	Sdf2l1	protein_coding	64136
chr16	32079027	32079691	-3.66	0.000165	0.00086	Promoter	Pak2	protein_coding	224105
chr16	32246883	32247581	-3.46	0.000112	0.000619	Promoter	Wdr53	protein_coding	68980
chr16	16358632	16359216	-3.11	0.000185	0.000945	Promoter	Dnm1l	protein_coding	74006
chr16	16302502	16303221	-1.76	0.0128	0.0331	Promoter	Yars2	protein_coding	70120
chr16	38742014	38743194	-2.17	0.01	0.0271	Promoter	B4galt4	protein_coding	56375
chr16	32608696	32609449	-3.27	7.15e-05	0.00043	Promoter	Tfrc	protein_coding	22042
chr16	32877419	32878052	-2.37	0.00648	0.0187	Promoter	Fyttd1	protein_coding	69823
chr16	32913866	32914514	-2.2	0.00531	0.0158	Promoter	Lrch3	protein_coding	70144
chr16	33062125	33062922	-2.75	0.00102	0.00396	Promoter	Lmln	protein_coding	239833
chr16	38088414	38089803	-5.14	6.29e-23	1.69e-19	Promoter	Gsk3b	protein_coding	56637
chr16	37653913	37654543	-2.63	0.00132	0.00491	Promoter	Ndufb4	protein_coding	68194
chr16	20425967	20426626	-2.29	0.00449	0.0137	Promoter	Abcc5	protein_coding	27416
chr16	37539432	37540365	-2.15	0.00192	0.00671	Promoter	Rabl3	protein_coding	67657
chr16	37384234	37385273	-2.54	0.000378	0.00172	Promoter	Stxbp5l	protein_coding	207227
chr16	36874650	36875565	-2.99	2.26e-05	0.000164	Promoter	Eaf2	protein_coding	106389
chr16	20535254	20535799	-4.21	1.14e-06	1.33e-05	Promoter	Ap2m1	protein_coding	11773
chr16	22009172	22009968	-4.6	3.52e-09	1.06e-07	Promoter	Senp2	protein_coding	75826
chr16	21947182	21947759	-2.77	0.00689	0.0197	Promoter	Tmem41a	protein_coding	66664
chr16	22265044	22266311	-3.33	2.6e-07	3.83e-06	Promoter	Tra2b	protein_coding	20462
chr16	78376735	78377374	-2.51	0.00155	0.00563	Promoter	Btg3	protein_coding	12228
chr16	78575910	78577359	-2.15	0.00111	0.00427	Promoter	D16Ertd472e	protein_coding	67102
chr16	78301431	78302667	-2.39	0.00103	0.004	Promoter	Cxadr	protein_coding	13052
chr16	77013317	77014251	-3.75	1.55e-05	0.000119	Promoter	Usp25	protein_coding	30940
chr16	23107262	23108498	-2.63	0.000147	0.000783	Promoter	Eif4a2	protein_coding	13682
chr16	84735031	84735932	-2.01	0.00428	0.0132	Promoter	Mrpl39	protein_coding	27393
chr16	85900792	85901654	-2.1	0.00946	0.0258	Promoter	Adamts5	protein_coding	23794
chr16	95701919	95703108	-2.9	2.17e-05	0.000158	Promoter	Ets2	protein_coding	23872
chr16	94569307	94570013	-4.69	5.66e-10	2.41e-08	Promoter	Dyrk1a	protein_coding	13548
chr16	94526244	94527224	-3.37	2.57e-08	5.54e-07	Promoter	Vps26c	protein_coding	13185
chr16	62846144	62847452	-3.19	1.96e-07	3.03e-06	Promoter	Arl13b	protein_coding	68146
chr16	96081591	96083337	-2.64	1.94e-05	0.000144	Promoter	Brwd1	protein_coding	93871
chr16	93883297	93884441	-2.21	0.00431	0.0133	Promoter	Chaf1b	protein_coding	110749
chr16	93711080	93712301	-3.89	8.47e-10	3.31e-08	Promoter	Dop1b	protein_coding	70028
chr16	93603519	93604200	-3.67	4.16e-05	0.000274	Promoter	Setd4	protein_coding	224440
chr16	91728416	91729560	-3.48	2.2e-11	1.67e-09	Promoter	Itsn1	protein_coding	16443
chr16	91688316	91689265	-1.98	0.00797	0.0223	Promoter	Donson	protein_coding	60364
chr16	91646803	91648168	-2.97	4.61e-07	6.23e-06	Promoter	Son	protein_coding	20658
chr16	91597412	91597991	-3.76	7.7e-07	9.54e-06	Promoter	Tmem50b	protein_coding	77975
chr16	91484867	91485569	-2.95	0.000182	0.000933	Promoter	Ifnar1	protein_coding	15975
chr16	91372785	91373261	-3	0.00786	0.0221	Promoter	Ifnar2	protein_coding	15976
chr16	90934385	90935263	-2.56	0.000635	0.00266	Promoter	Cfap298	protein_coding	68001
chr16	91010848	91011619	-3.99	1.15e-06	1.34e-05	Promoter	Synj1	protein_coding	104015
chr16	91044293	91045046	-5.28	2.71e-09	8.6e-08	Promoter	Paxbp1	protein_coding	67367
chr16	90220466	90221616	-2.36	0.00102	0.00397	Promoter	Sod1	protein_coding	20655
chr16	90283766	90284940	-3.09	5.2e-07	6.89e-06	Promoter	Scaf4	protein_coding	224432
chr15	98533927	98534569	-3.49	1.87e-06	1.99e-05	Promoter	Kansl2	protein_coding	69612
chr15	98917690	98918433	-2.96	7.01e-06	6.11e-05	Promoter	Lmbr1l	protein_coding	74775
chr15	98933580	98934580	-3.39	4.37e-06	4.11e-05	Promoter	Tuba1b	protein_coding	22143
chr15	99294911	99295349	-3.31	0.000484	0.00211	Promoter	Prpf40b	protein_coding	54614
chr15	99370364	99370724	-3.23	0.00336	0.0108	Promoter	Fmnl3	protein_coding	22379
chr15	99457712	99458548	-1.82	0.0136	0.0346	Promoter	Nckap5l	protein_coding	380969
chr15	99392593	99393688	-2.29	0.000238	0.00117	Promoter	Tmbim6	protein_coding	110213
chr15	99701998	99702497	-4.08	0.000389	0.00176	Promoter	Smarcd1	protein_coding	83797
chr15	99725371	99726184	-2.51	8.23e-05	0.000482	Promoter	Cox14	protein_coding	66379
chr15	100761409	100762419	-2.91	1.49e-05	0.000116	Promoter	Slc4a8	protein_coding	59033
chr18	37815023	37815599	-2.32	0.00705	0.0202	Promoter	Pcdhgc4	protein_coding	93707
chr15	102458653	102459317	-3.19	0.00148	0.00541	Promoter	Prr13	protein_coding	66151
chr15	102517826	102518767	-4.52	4.65e-14	8.86e-12	Promoter	Tarbp2	protein_coding	21357
chr10	52416911	52418272	-3.73	4.57e-08	9.04e-07	Promoter	Nus1	protein_coding	52014
chr7	35396641	35397136	-4.22	2.26e-06	2.34e-05	Promoter	Cep89	protein_coding	72140
chrX	53369547	53370738	-3.17	0.000206	0.00103	Promoter	Mospd1	protein_coding	70380
chr4	123749522	123750794	-2.62	7.06e-05	0.000425	Promoter	Akirin1	protein_coding	68050
chr3	51224355	51225324	-2.32	0.000675	0.0028	Promoter	Noct	protein_coding	12457
chr16	14361145	14362290	-1.77	0.0116	0.0305	Promoter	Abcc1	protein_coding	17250
chr6	24527383	24528083	-2.85	0.000238	0.00116	Promoter	Ndufa5	protein_coding	68202
chr2	19371614	19372276	-2.32	0.00984	0.0267	Promoter	Msrb2	protein_coding	76467
chr5	123906954	123907489	-2.88	0.000233	0.00114	Promoter	Denr	protein_coding	68184
chr14	54517361	54517859	-3.67	1.21e-06	1.39e-05	Promoter	Prmt5	protein_coding	27374
chr7	19023589	19024716	-2.12	0.00299	0.00977	Promoter	Sympk	protein_coding	68188
chr16	96145215	96145811	-4.97	8.4e-07	1.03e-05	Promoter	Wrb	protein_coding	71446
chr1	151343945	151345310	-2.79	2.05e-06	2.15e-05	Promoter	Ivns1abp	protein_coding	117198
chr14	8080272	8080634	-2.13	0.0137	0.035	Promoter	Rpp14	protein_coding	67053
chr11	69913876	69914606	-3.05	0.000571	0.00243	Promoter	Gps2	protein_coding	56310
chr10	79704159	79704890	-2.41	0.000316	0.00148	Promoter	Bsg	protein_coding	12215
chr8	4324585	4325536	-2.12	0.00143	0.00524	Promoter	Ccl25	protein_coding	20300
chr2	113828779	113829211	-2.47	0.00513	0.0154	Promoter	Scg5	protein_coding	20394
chr9	106476537	106477347	-3.32	1.6e-07	2.58e-06	Promoter	Parp3	protein_coding	235587
chr9	108853994	108854818	-2.86	0.000203	0.00102	Promoter	Slc26a6	protein_coding	171429
chr9	106438182	106438678	-2.56	0.00207	0.00719	Promoter	Acy1	protein_coding	109652
chr15	88818969	88819695	-3.22	5.22e-06	4.76e-05	Promoter	Creld2	protein_coding	76737
chr4	155943432	155944311	-2.16	0.00236	0.00803	Promoter	Ube2j2	protein_coding	140499
chr19	37206900	37208071	-2.23	0.00209	0.00724	Promoter	2020-03-05	protein_coding	69104
chr2	126151968	126152685	-2.24	0.00246	0.00829	Promoter	Dtwd1	protein_coding	69185
chr16	97534819	97535820	-1.84	0.0107	0.0286	Promoter	Mx2	polymorphic_pseudogene	17858
chr9	106280424	106281388	-2.26	0.00444	0.0136	Promoter	Poc1a	protein_coding	70235
chr6	124828799	124830101	-4.63	1.73e-17	1.01e-14	Promoter	Cdca3	protein_coding	14793
chr5	124111653	124112441	-3.98	1.08e-06	1.26e-05	Promoter	Ogfod2	protein_coding	66627
chr17	7169466	7170425	-3.02	1.79e-06	1.93e-05	Promoter	Rps6ka2	protein_coding	20112
chr17	10839947	10840604	-4.02	2.89e-08	6.09e-07	Promoter	Prkn	protein_coding	50873
chr17	12769297	12769910	-2.62	0.00344	0.011	Promoter	Igf2r	protein_coding	16004
chr17	12960026	12961382	-3.14	1.52e-06	1.67e-05	Promoter	Acat2	protein_coding	110460
chr17	17624070	17625731	-3.6	1.05e-12	1.22e-10	Promoter	Lnpep	protein_coding	240028
chr17	15704425	15705386	-3.39	4.6e-06	4.29e-05	Promoter	Chd1	protein_coding	12648
chr17	8283112	8284378	-3.32	2.01e-08	4.6e-07	Promoter	Mpc1	protein_coding	55951
chr17	8524110	8525393	-3.95	4.57e-07	6.19e-06	Promoter	Pde10a	protein_coding	23984
chr17	8988036	8988970	-2.13	0.0116	0.0305	Promoter	1700010I14Rik	protein_coding	66931
chr17	21422791	21423597	-3.56	4.85e-05	0.000311	Promoter	Zfp54	protein_coding	22712
chr17	21449870	21450595	-3.88	2.09e-05	0.000154	Promoter	Zfp51	protein_coding	22709
chr17	23673499	23674017	-3.45	6.96e-06	6.08e-05	Promoter	Hcfc1r1	protein_coding	353502
chr17	23739854	23740591	-3.13	0.000184	0.000942	Promoter	Paqr4	protein_coding	76498
chr17	23785807	23787267	-2.2	0.00231	0.00788	Promoter	Flywch2	protein_coding	76917
chr17	43666798	43667307	-2.38	0.00565	0.0167	Promoter	Slc25a27	protein_coding	74011
chr17	43016434	43016986	-2.42	0.00372	0.0117	Promoter	Tnfrsf21	protein_coding	94185
chr17	40934046	40935091	-3.44	1.02e-06	1.21e-05	Promoter	Cenpq	protein_coding	83815
chr17	51178529	51179834	-2.61	2.71e-05	0.000191	Promoter	Tbc1d5	protein_coding	72238
chr17	45433275	45434134	-2.66	0.000127	0.00069	Promoter	Cdc5l	protein_coding	71702
chr17	45506684	45507349	-2.55	0.0013	0.00487	Promoter	Aars2	protein_coding	224805
chr17	45686010	45686594	-2.61	0.00314	0.0102	Promoter	Mrpl14	protein_coding	68463
chr17	53689294	53689927	-3.18	1.73e-06	1.87e-05	Promoter	Sgo1	protein_coding	72415
chr17	45572533	45574740	-2.38	4.04e-05	0.000268	Promoter	Hsp90ab1	protein_coding	15516
chr17	46160051	46161051	-2.3	0.000261	0.00126	Promoter	Gtpbp2	protein_coding	56055
chr17	46202488	46203004	-3.02	0.0032	0.0103	Promoter	Polh	protein_coding	80905
chr17	44105314	44106083	-4.25	1.49e-06	1.65e-05	Promoter	Enpp4	protein_coding	224794
chr17	63499773	63501267	-1.98	0.00626	0.0182	Promoter	Fbxl17	protein_coding	50758
chr17	46751489	46752421	-3.82	7.9e-06	6.78e-05	Promoter	Cnpy3	protein_coding	72029
chr17	47010140	47011125	-2.88	0.000221	0.00109	Promoter	Ubr2	protein_coding	224826
chr17	47501981	47502537	-2.14	0.00825	0.023	Promoter	Taf8	protein_coding	63856
chr17	47736965	47738362	-1.92	0.00208	0.0072	Promoter	Tfeb	protein_coding	21425
chr17	48408977	48410434	-4.42	4.13e-05	0.000272	Promoter	Nfya	protein_coding	18044
chr17	29007685	29008205	-2.57	0.0133	0.0341	Promoter	Stk38	protein_coding	106504
chr17	29347721	29348070	-2.52	0.00415	0.0129	Promoter	Mtch1	protein_coding	56462
chr17	29490258	29491792	-2.65	5.54e-06	5.01e-05	Promoter	Pim1	protein_coding	18712
chr17	31057596	31058850	-1.83	0.0197	0.0471	Promoter	Abcg1	protein_coding	11307
chr17	31519700	31520768	-2.01	0.00402	0.0125	Promoter	Wdr4	protein_coding	57773
chr17	31855434	31856309	-2.25	0.00406	0.0126	Promoter	Sik1	protein_coding	17691
chr17	68003847	68004761	-2.77	0.000218	0.00108	Promoter	Arhgap28	protein_coding	268970
chr17	32320497	32321628	-3.98	8.54e-09	2.24e-07	Promoter	Akap8	protein_coding	56399
chr17	71001941	71003018	-3.05	1.25e-06	1.43e-05	Promoter	Myl12a	protein_coding	67268
chr17	71182967	71183871	-2.67	0.00123	0.00465	Promoter	Lpin2	protein_coding	64898
chr17	71474935	71475947	-3.39	5.75e-06	5.17e-05	Promoter	Smchd1	protein_coding	74355
chr17	71526777	71527324	-2.81	0.000359	0.00164	Promoter	Ndc80	protein_coding	67052
chr17	72917590	72919042	-2.57	2.87e-05	0.0002	Promoter	Lbh	protein_coding	77889
chr17	74338287	74338844	-2.5	0.0065	0.0188	Promoter	Spast	protein_coding	50850
chr17	74527894	74529071	-3.77	2.51e-11	1.85e-09	Promoter	Birc6	protein_coding	12211
chr17	78200958	78201503	-2.97	0.00812	0.0227	Promoter	Crim1	protein_coding	50766
chr17	78736318	78737235	-4.93	7.5e-10	3.08e-08	Promoter	Strn	protein_coding	268980
chr17	78936536	78937695	-2.91	0.000258	0.00124	Promoter	Cebpz	protein_coding	12607
chr17	64331550	64332803	-4.44	1.43e-16	6.27e-14	Promoter	Pja2	protein_coding	224938
chr17	79052158	79052800	-1.98	0.0179	0.0436	Promoter	Qpct	protein_coding	70536
chr17	64600218	64601426	-2.12	0.00175	0.00622	Promoter	Man2a1	protein_coding	17158
chr17	65613239	65614375	-3.64	4.53e-10	2e-08	Promoter	Vapa	protein_coding	30960
chr17	80061633	80062653	-3.64	2.44e-07	3.65e-06	Promoter	Hnrnpll	protein_coding	72692
chr17	80206371	80207735	-3.05	8.9e-07	1.08e-05	Promoter	Srsf7	protein_coding	225027
chr17	65950753	65951507	-2.54	0.00242	0.00818	Promoter	Twsg1	protein_coding	65960
chr17	66101106	66102215	-4.09	3.06e-09	9.55e-08	Promoter	Ndufv2	protein_coding	72900
chr17	66111127	66112489	-2.69	0.000785	0.00318	Promoter	Washc1	protein_coding	68767
chr17	84789781	84791249	-2.9	8.78e-06	7.43e-05	Promoter	Lrpprc	protein_coding	72416
chr17	24168951	24170082	-2.62	9.17e-05	0.000525	Promoter	Atp6v0c	protein_coding	11984
chr17	85090089	85091200	-3.16	5.87e-06	5.26e-05	Promoter	Prepl	protein_coding	213760
chr17	24351451	24352259	-2.86	0.000106	0.000594	Promoter	Abca3	protein_coding	27410
chr17	24469998	24470627	-4.17	4.9e-07	6.55e-06	Promoter	E4f1	protein_coding	13560
chr17	86752917	86753760	-2.25	0.0134	0.0343	Promoter	Epas1	protein_coding	13819
chr17	24478185	24479323	-1.66	0.00862	0.0239	Promoter	Mlst8	protein_coding	56716
chr17	86962124	86963289	-2.6	0.000194	0.000984	Promoter	Rhoq	protein_coding	104215
chr17	87024839	87025824	-3.11	2.74e-06	2.76e-05	Promoter	Pigf	protein_coding	18701
chr17	87672085	87673038	-2.43	0.000444	0.00196	Promoter	Msh2	protein_coding	17685
chr17	24886155	24887114	-4.1	4.53e-09	1.32e-07	Promoter	Spsb3	protein_coding	79043
chr17	24960354	24960883	-3.69	6.36e-05	0.000389	Promoter	Jpt2	protein_coding	52009
chr17	25015533	25016681	-2.68	6.69e-06	5.89e-05	Promoter	Ift140	protein_coding	106633
chr17	26138334	26138759	-3.05	0.00126	0.00472	Promoter	Axin1	protein_coding	12005
chr17	26243557	26244600	-3.03	2.44e-05	0.000174	Promoter	Fam234a	protein_coding	106581
chr17	26932814	26933568	-2.08	0.00757	0.0214	Promoter	Phf1	protein_coding	21652
chr17	26939413	26940059	-3.37	1.2e-06	1.38e-05	Promoter	Cuta	protein_coding	67675
chr17	56325593	56326277	-5.07	2e-12	2.09e-10	Promoter	Kdm4b	protein_coding	193796
chr17	56831071	56831434	-6.45	8.64e-08	1.53e-06	Promoter	Rfx2	protein_coding	19725
chr17	56935485	56935966	-4.53	9.38e-07	1.12e-05	Promoter	Mllt1	protein_coding	64144
chr17	27623181	27623936	-2.02	0.0151	0.0378	Promoter	Nudt3	protein_coding	56409
chr17	28176902	28177626	-2.03	0.0108	0.0287	Promoter	Zfp523	protein_coding	224656
chr18	3507145	3508296	-2.76	2.75e-05	0.000194	Promoter	Bambi	protein_coding	68010
chr18	6516119	6516603	-4.53	5.65e-07	7.41e-06	Promoter	Epc1	protein_coding	13831
chr17	80480245	80480728	-4.15	0.000128	0.000693	Promoter	Sos1	protein_coding	20662
chr17	84465765	84466538	-2.7	0.000339	0.00157	Promoter	Thada	protein_coding	240174
chr18	31788808	31789318	-2.82	0.000886	0.00351	Promoter	Polr2d	protein_coding	69241
chr18	31608825	31610219	-2.09	0.00435	0.0134	Promoter	Slc25a46	protein_coding	67453
chr18	31633865	31635269	-3.63	1.07e-11	8.94e-10	Promoter	Sap130	protein_coding	269003
chr18	25168198	25169611	-3.12	2.91e-07	4.23e-06	Promoter	Tpgs2	protein_coding	66648
chr18	24603433	24603996	-3.39	1.36e-06	1.52e-05	Promoter	Slc39a6	protein_coding	106957
chr18	23954252	23955103	-2.08	0.0109	0.0289	Promoter	Zfp397	protein_coding	69256
chr18	7868472	7869309	-4.05	5.57e-09	1.55e-07	Promoter	Wac	protein_coding	225131
chr18	9449391	9450613	-3.89	1.24e-09	4.56e-08	Promoter	Ccny	protein_coding	67974
chr18	9957706	9958413	-2.69	0.000755	0.00307	Promoter	Thoc1	protein_coding	225160
chr18	10181273	10182498	-3.5	1.4e-08	3.37e-07	Promoter	Rock1	protein_coding	19877
chr18	10609431	10610470	-3.19	4.76e-06	4.4e-05	Promoter	Esco1	protein_coding	77805
chr18	10725181	10725695	-3.23	0.000114	0.000632	Promoter	Mib1	protein_coding	225164
chr17	32787926	32788425	-2.32	0.0148	0.0372	Promoter	Zfp871	protein_coding	208292
chr17	26916846	26917268	-2.94	0.00537	0.016	Promoter	Kifc5b	protein_coding	16580
chr18	16808219	16809069	-3.27	6.73e-06	5.91e-05	Promoter	Cdh2	protein_coding	12558
chr18	16809348	16809796	-3.24	0.000378	0.00172	Promoter	Cdh2	protein_coding	12558
chr17	33915756	33916216	-6.44	8.55e-08	1.52e-06	Promoter	Tapbp	protein_coding	21356
chr18	21001313	21002515	-4.12	2.19e-11	1.67e-09	Promoter	Rnf138	protein_coding	56515
chr17	34024347	34025125	-1.85	0.0177	0.043	Promoter	Ring1	protein_coding	19763
chr17	34031414	34032321	-2.64	0.000141	0.000756	Promoter	Slc39a7	protein_coding	14977
chr17	34121377	34122813	-2.52	3.99e-05	0.000265	Promoter	Brd2	protein_coding	14312
chr18	34954271	34955115	-3.51	1.96e-07	3.03e-06	Promoter	Hspa9	protein_coding	15526
chr18	34931675	34932510	-3.28	1.4e-06	1.57e-05	Promoter	Etf1	protein_coding	225363
chr18	33213455	33214121	-3.5	2.31e-06	2.38e-05	Promoter	Stard4	protein_coding	170459
chr18	32376793	32377926	-1.88	0.00817	0.0228	Promoter	Bin1	protein_coding	30948
chr18	32162806	32163579	-3.46	4.99e-08	9.7e-07	Promoter	Map3k2	protein_coding	26405
chr18	32067344	32068192	-2.94	0.000344	0.00159	Promoter	Iws1	protein_coding	73473
chr17	35121229	35122169	-2.95	2.56e-05	0.000182	Promoter	Csnk2b	protein_coding	13001
chr17	35134879	35135825	-2.97	3.46e-05	0.000234	Promoter	Bag6	protein_coding	224727
chr17	35164535	35165535	-3.84	8.93e-10	3.45e-08	Promoter	Prrc2a	protein_coding	53761
chr18	12128074	12129351	-1.95	0.00358	0.0114	Promoter	Riok3	protein_coding	66878
chr18	12168048	12169124	-2.46	6.92e-05	0.000418	Promoter	Rmc1	protein_coding	76482
chr18	12235943	12237098	-3.43	1.59e-07	2.56e-06	Promoter	Npc1	protein_coding	18145
chr17	35879629	35880347	-2.31	0.00466	0.0142	Promoter	Dhx16	protein_coding	69192
chr17	35979133	35980247	-2.77	2.26e-05	0.000164	Promoter	Gnl1	protein_coding	14670
chr18	12740844	12741768	-2.19	0.00131	0.00487	Promoter	Cabyr	protein_coding	71132
chr17	35916303	35916997	-4.37	5.59e-12	5.17e-10	Promoter	Mrps18b	protein_coding	66973
chr18	38250136	38250876	-2.98	5.65e-05	0.000352	Promoter	Dele1	protein_coding	66839
chr18	37935170	37935704	-3.8	1.87e-07	2.94e-06	Promoter	Diaph1	protein_coding	13367
chr17	36836638	36837645	-3.44	1.34e-05	0.000106	Promoter	Trim26	protein_coding	22670
chr17	37045899	37046605	-1.81	0.0126	0.0327	Promoter	Gabbr1	protein_coding	54393
chr18	44380072	44380907	-2.74	0.000102	0.000576	Promoter	Dcp2	protein_coding	70640
chr18	46741412	46742335	-3.03	1.23e-06	1.41e-05	Promoter	Ap3s1	protein_coding	11777
chr18	36559651	36560877	-4.5	5.87e-17	2.98e-14	Promoter	Ankhd1	protein_coding	108857
chr18	40219215	40219584	-2.9	0.000828	0.00332	Promoter	Yipf5	protein_coding	67180
chr18	42274965	42275915	-3.65	3.41e-07	4.83e-06	Promoter	Rbm27	protein_coding	225432
chr18	42261688	42262384	-2.49	0.000879	0.00349	Promoter	Lars	protein_coding	107045
chr18	42511161	42511914	-4.69	1.83e-11	1.43e-09	Promoter	Tcerg1	protein_coding	56070
chr18	49755246	49756254	-3.92	3.23e-09	9.96e-08	Promoter	Dtwd2	protein_coding	68857
chr18	70568124	70568510	-3.92	3.99e-06	3.79e-05	Promoter	Mbd2	protein_coding	17191
chr18	73703640	73705069	-2.37	0.00068	0.00281	Promoter	Smad4	protein_coding	17128
chr18	65800091	65800775	-4.29	5.89e-09	1.62e-07	Promoter	Sec11c	protein_coding	66286
chr18	67288475	67289425	-2.31	0.00779	0.0219	Promoter	Impa2	protein_coding	114663
chr18	67448413	67449551	-2.93	3.45e-06	3.35e-05	Promoter	Afg3l2	protein_coding	69597
chr18	52465478	52466071	-3.95	2.43e-05	0.000174	Promoter	Srfbp1	protein_coding	67222
chr18	67610910	67611482	-2.68	0.0153	0.0382	Promoter	Spire1	protein_coding	68166
chr18	67724044	67724805	-4.68	8.44e-11	5.03e-09	Promoter	Ptpn2	protein_coding	19255
chr18	67931476	67934104	-1.52	0.0133	0.0341	Promoter	Ldlrad4	protein_coding	52662
chr18	73814673	73815823	-1.83	0.008	0.0224	Promoter	Me2	protein_coding	107029
chr18	74215913	74216883	-2.2	0.000729	0.00298	Promoter	Cxxc1	protein_coding	74322
chr18	74267618	74268630	-3.92	1.81e-08	4.21e-07	Promoter	Mbd1	protein_coding	17190
chr18	76240720	76241804	-3.58	7.64e-08	1.38e-06	Promoter	Smad2	protein_coding	17126
chr18	80933438	80934173	-2.21	0.00346	0.011	Promoter	Atp9b	protein_coding	50771
chr18	80206614	80207212	-3.38	2.91e-05	0.000203	Promoter	Gm16286	protein_coding	NA
chr18	61554910	61556180	-3.37	1.42e-07	2.35e-06	Promoter	Csnk1a1	protein_coding	93687
chr18	61707190	61708071	-2.48	0.000535	0.0023	Promoter	Pcyox1l	protein_coding	240334
chr18	62977429	62978092	-2.31	0.00837	0.0233	Promoter	Napg	protein_coding	108123
chr18	63708316	63709284	-2.54	0.00481	0.0146	Promoter	Txnl1	protein_coding	53382
chr18	64516172	64516758	-3.66	6.72e-05	0.000407	Promoter	Nars	protein_coding	70223
chr18	64488596	64489343	-2.71	0.000402	0.00181	Promoter	Fech	protein_coding	14151
chr18	64887198	64887904	-3.08	0.000104	0.000585	Promoter	Nedd4l	protein_coding	83814
chr18	56707421	56708545	-2.75	1.16e-05	9.43e-05	Promoter	Lmnb1	protein_coding	16906
chr18	57354716	57355175	-2.48	0.0204	0.0486	Promoter	Prrc1	protein_coding	73137
chr18	58659050	58659767	-2.49	0.00464	0.0141	Promoter	Isoc1	protein_coding	66307
chr18	60525807	60526578	-4.32	2.17e-10	1.09e-08	Promoter	Dctn4	protein_coding	67665
chr18	60848548	60849162	-3.45	0.000471	0.00206	Promoter	Tcof1	protein_coding	21453
chr18	90509657	90510637	-2.36	0.000941	0.0037	Promoter	Tmx3	protein_coding	67988
chr18	61176560	61177524	-2.35	0.0018	0.00638	Promoter	Hmgxb3	protein_coding	106894
chr19	16132301	16132865	-3.8	2.31e-06	2.38e-05	Promoter	Gnaq	protein_coding	14682
chr19	14598022	14598886	-4.71	1.62e-15	4.98e-13	Promoter	Tle4	protein_coding	21888
chr18	84685057	84685889	-3.62	6.36e-07	8.2e-06	Promoter	Cndp2	protein_coding	66054
chr18	84951141	84952176	-3.92	1.77e-09	6.04e-08	Promoter	Timm21	protein_coding	67105
chr19	9899435	9900025	-2.42	0.00193	0.00674	Promoter	Incenp	protein_coding	16319
chr19	10100648	10102030	-1.51	0.0156	0.0388	Promoter	Fads2	protein_coding	56473
chr19	10577059	10577776	-2.49	0.00308	0.01	Promoter	Tmem138	protein_coding	72982
chr19	11965171	11965881	-5.4	5.19e-18	3.84e-15	Promoter	Osbp	protein_coding	76303
chr19	12795527	12796788	-4	6.08e-13	7.91e-11	Promoter	Zfp91	protein_coding	109910
chr19	17393503	17394555	-2.77	9e-05	0.000517	Promoter	Rfk	protein_coding	54391
chr19	18631414	18632232	-2.27	0.00167	0.00598	Promoter	Ostf1	protein_coding	20409
chr19	18670229	18671540	-2.92	0.000102	0.000574	Promoter	Carnmt1	protein_coding	67383
chr19	10605225	10605866	-3.48	1.35e-05	0.000107	Promoter	Ddb1	protein_coding	13194
chr19	10203862	10204710	-2.75	0.00173	0.00617	Promoter	Fen1	protein_coding	14156
chr19	21271772	21272828	-4.18	4.56e-11	3e-09	Promoter	Zfand5	protein_coding	22682
chr19	21778012	21778867	-3.2	2.84e-06	2.85e-05	Promoter	Cemip2	protein_coding	83921
chr19	7482972	7483754	-2.96	0.000199	0.001	Promoter	Rtn3	protein_coding	20168
chr19	7494040	7494909	-2.45	0.00138	0.00508	Promoter	Atl3	protein_coding	109168
chr19	7206021	7206745	-2.05	0.00693	0.0198	Promoter	Otub1	protein_coding	107260
chr19	6276371	6277132	-2.77	1.53e-05	0.000118	Promoter	Ehd1	protein_coding	13660
chr19	6241432	6241981	-2.6	0.000331	0.00153	Promoter	Atg2a	protein_coding	329015
chr19	34192106	34193418	-1.73	0.0064	0.0185	Promoter	Stambpl1	protein_coding	76630
chr19	6235507	6236572	-1.9	0.0073	0.0208	Promoter	Ppp2r5b	protein_coding	225849
chr19	28990199	28990923	-1.97	0.0135	0.0345	Promoter	Cdc37l1	protein_coding	67072
chr19	29100709	29101871	-2.27	0.00032	0.00149	Promoter	Rcl1	protein_coding	59028
chr19	6127808	6128374	-4.56	1.91e-06	2.02e-05	Promoter	Snx15	protein_coding	69024
chr19	29251009	29251840	-3.74	2.64e-06	2.68e-05	Promoter	Jak2	protein_coding	16452
chr19	36347658	36349471	-2.12	0.000471	0.00206	Promoter	Pcgf5	protein_coding	76073
chr19	6046088	6047363	-2.72	1.71e-05	0.00013	Promoter	Syvn1	protein_coding	74126
chr19	36833453	36834490	-2.36	0.00176	0.00626	Promoter	Tnks2	protein_coding	74493
chr19	30030029	30031397	-2.77	1.89e-05	0.000141	Promoter	Uhrf2	protein_coding	109113
chr19	5366402	5367188	-3.13	0.00036	0.00165	Promoter	Eif1ad	protein_coding	69860
chr19	3851363	3852264	-2.65	0.000443	0.00196	Promoter	Chka	protein_coding	12660
chr19	4125742	4126077	-5.42	3.62e-05	0.000243	Promoter	Tmem134	protein_coding	66990
chr19	5294992	5295648	-1.98	0.00713	0.0203	Promoter	Sf3b2	protein_coding	319322
chr19	4096761	4097677	-2.8	2.94e-05	0.000204	Promoter	Cdk2ap2	protein_coding	52004
chr19	4000267	4000822	-2.63	0.000594	0.00252	Promoter	Gm49405	protein_coding	NA
chr19	5087905	5088561	-3.71	7.63e-08	1.38e-06	Promoter	Yif1a	protein_coding	68090
chr19	24961521	24961939	-3.27	0.000123	0.000671	Promoter	Cbwd1	protein_coding	226043
chr19	4510059	4510801	-3.69	3.93e-09	1.16e-07	Promoter	Pcx	protein_coding	18563
chr19	32485658	32486758	-2.25	0.00847	0.0235	Promoter	Minpp1	protein_coding	17330
chr19	23758254	23759238	-3.03	5.39e-05	0.00034	Promoter	Apba1	protein_coding	319924
chr19	3388742	3389396	-2.41	0.00293	0.00961	Promoter	Tesmin	protein_coding	17771
chr19	5488054	5489392	-2.96	1.06e-05	8.72e-05	Promoter	Mus81	protein_coding	71711
chr19	3575525	3576329	-4.02	4.86e-10	2.13e-08	Promoter	Ppp6r3	protein_coding	52036
chr19	26605832	26607478	-2.37	0.000139	0.000747	Promoter	Smarca2	protein_coding	67155
chr19	26604560	26605604	-3.17	2.27e-06	2.34e-05	Promoter	Smarca2	protein_coding	67155
chr19	5609610	5610364	-2.71	0.00037	0.00168	Promoter	Kat5	protein_coding	81601
chr19	5637112	5637936	-2.04	0.00629	0.0182	Promoter	Rela	protein_coding	19697
chr19	28834661	28835507	-3.21	0.001	0.00391	Promoter	Slc1a1	protein_coding	20510
chr19	23273490	23274018	-2.71	0.0105	0.0281	Promoter	Smc5	protein_coding	226026
chr19	6140251	6141630	-2.31	0.000105	0.000589	Promoter	Arl2	protein_coding	56327
chr19	6334757	6335063	-2.07	0.0201	0.048	Promoter	Men1	protein_coding	17283
chr19	6363326	6364480	-4.23	2.74e-13	3.91e-11	Promoter	Sf1	protein_coding	22668
chr19	6909316	6910223	-2.08	0.00152	0.00553	Promoter	Prdx5	protein_coding	54683
chr19	6921768	6922380	-4.26	9.76e-09	2.5e-07	Promoter	Esrra	protein_coding	26379
chr19	6941391	6942731	-2.14	0.00125	0.00469	Promoter	Gpr137	protein_coding	107173
chr19	7039569	7040763	-4.13	1.49e-11	1.2e-09	Promoter	Stip1	protein_coding	20867
chr19	7341396	7342218	-4.06	0.00356	0.0113	Promoter	Mark2	protein_coding	13728
chr19	53599894	53600809	-3.92	9.85e-09	2.52e-07	Promoter	Smc3	protein_coding	13006
chr19	53943667	53944794	-3.42	9.15e-09	2.37e-07	Promoter	Shoc2	protein_coding	56392
chr19	55316015	55316640	-2.81	0.000782	0.00317	Promoter	Zdhhc6	protein_coding	66980
chr19	38053765	38055231	-3.68	3.93e-08	7.94e-07	Promoter	Cep55	protein_coding	74107
chr19	60790131	60791342	-2.45	0.000198	0.001	Promoter	Eif3a	protein_coding	13669
chr19	60874132	60874685	-2.8	0.000687	0.00283	Promoter	Prdx3	protein_coding	11757
chr19	38818699	38819378	-2.32	0.00936	0.0256	Promoter	Noc3l	protein_coding	57753
chr19	40513026	40514050	-2.68	2.01e-05	0.000149	Promoter	Sorbs1	protein_coding	20411
chr19	40587854	40588977	-2.99	0.000159	0.000836	Promoter	Aldh18a1	protein_coding	56454
chr19	40612019	40612459	-3.38	0.000245	0.00119	Promoter	Tctn3	protein_coding	67590
chr19	40831085	40831678	-1.93	0.0192	0.0461	Promoter	Ccnj	protein_coding	240665
chr19	41263254	41264763	-1.84	0.0178	0.0434	Promoter	Tm9sf3	protein_coding	107358
chr19	53390324	53390937	-2.86	8.08e-05	0.000475	Promoter	Smndc1	protein_coding	76479
chr19	46572814	46573551	-3.15	3.71e-05	0.000248	Promoter	Arl3	protein_coding	56350
chrX	16618215	16619738	-2.98	1.03e-05	8.53e-05	Promoter	Maoa	protein_coding	17161
chrX	17571682	17572452	-3.2	0.00119	0.00451	Promoter	Fundc1	protein_coding	72018
chrX	85775713	85777372	-4.48	1.79e-09	6.11e-08	Promoter	Gk	protein_coding	14933
chr19	47731054	47731982	-4.43	3.85e-09	1.14e-07	Promoter	Sfr1	protein_coding	67788
chr19	47854656	47855681	-2	0.00787	0.0221	Promoter	Gsto1	protein_coding	14873
chr19	47865236	47865880	-2.64	0.000247	0.0012	Promoter	Gsto2	protein_coding	68214
chr19	58943093	58943757	-2.18	0.00822	0.0229	Promoter	Hspa12a	protein_coding	73442
chr7	81788520	81789732	-1.99	0.0045	0.0138	Promoter	3110040N11Rik	protein_coding	67290
chr7	81828988	81829908	-2.29	0.00605	0.0177	Promoter	Btbd1	protein_coding	83962
chr7	81933406	81934376	-2.45	0.000518	0.00224	Promoter	Hdgfl3	protein_coding	29877
chr3	18054467	18054905	-3.8	0.00115	0.00437	Promoter	Bhlhe22	protein_coding	59058
chr11	120572759	120573488	-4.07	3.02e-10	1.44e-08	Promoter	P4hb	protein_coding	18453
chr7	97480636	97481265	-2.27	0.00467	0.0142	Promoter	Ints4	protein_coding	101861
chr11	120598361	120599220	-2.89	0.00197	0.00688	Promoter	Alyref	protein_coding	21681
chr11	120672881	120673695	-2.62	0.00104	0.00402	Promoter	Aspscr1	protein_coding	68938
chrX	94541549	94542492	-3.45	4.79e-05	0.000308	Promoter	Maged1	protein_coding	94275
chr11	120823816	120824975	-2.85	1.66e-06	1.8e-05	Promoter	Fasn	protein_coding	14104
chr19	41801765	41802409	-2.58	0.000736	0.00301	Promoter	Arhgap19	protein_coding	71085
chr19	41933278	41933877	-1.94	0.00953	0.0259	Promoter	Zdhhc16	protein_coding	74168
chr19	41980779	41981951	-3.4	1.98e-09	6.54e-08	Promoter	Mms19	protein_coding	72199
chr11	121387818	121388558	-2.36	0.00153	0.00554	Promoter	Rab40b	protein_coding	217371
chr19	42090132	42090545	-4.03	8.03e-07	9.9e-06	Promoter	Pi4k2a	protein_coding	84095
chr19	42779525	42780129	-2.65	0.000388	0.00176	Promoter	Hps1	protein_coding	192236
chr19	43523650	43525236	-2.79	3.71e-05	0.000248	Promoter	Got1	protein_coding	14718
chr19	43689268	43690097	-3.38	1.51e-06	1.67e-05	Promoter	Entpd7	protein_coding	93685
chr19	43752907	43754004	-2.16	0.00198	0.00689	Promoter	Cutc	protein_coding	66388
chr19	44293201	44294114	-2.76	0.000402	0.00181	Promoter	Scd2	protein_coding	20250
chr19	45047210	45048318	-2.45	0.000307	0.00144	Promoter	Sfxn3	protein_coding	94280
chr19	45074727	45075481	-2.45	0.0101	0.0272	Promoter	Kazald1	protein_coding	107250
chr19	45363251	45364239	-3.81	2.61e-08	5.61e-07	Promoter	Btrc	protein_coding	12234
chr19	45783255	45783974	-4.25	1.85e-09	6.22e-08	Promoter	Oga	protein_coding	76055
chr19	46045144	46045908	-1.81	0.0153	0.0382	Promoter	Ldb1	protein_coding	16825
chr19	46152243	46152829	-2.97	8.69e-06	7.36e-05	Promoter	Gbf1	protein_coding	107338
chr19	46304309	46305786	-2.96	3.24e-06	3.18e-05	Promoter	Nfkb2	protein_coding	18034
chr19	46328094	46328984	-1.5	0.0202	0.0481	Promoter	Fbxl15	protein_coding	68431
chr19	46395160	46396058	-2.47	0.000191	0.000969	Promoter	Actr1a	protein_coding	54130
chr19	46396714	46397301	-1.74	0.0162	0.04	Promoter	Sufu	protein_coding	24069
chr9	59485794	59487419	-2.38	3.73e-05	0.000249	Promoter	Arih1	protein_coding	23806
chr9	59290984	59292029	-3.12	1.13e-05	9.24e-05	Promoter	Adpgk	protein_coding	72141
chr9	59616803	59617998	-2.71	2.15e-05	0.000157	Promoter	Parp6	protein_coding	67287
chr9	123529007	123530167	-2.41	0.00031	0.00145	Promoter	Sacm1l	protein_coding	83493
chr9	123717484	123717868	-4.14	2.42e-05	0.000173	Promoter	Lztfl1	protein_coding	93730
chrX	152015952	152016987	-3	2.64e-05	0.000187	Promoter	Ribc1	protein_coding	66611
chrX	151343799	151344832	-3.43	0.00015	0.000795	Promoter	Fam120c	protein_coding	207375
chrX	151046805	151047322	-2.72	0.0109	0.0289	Promoter	Fgd1	protein_coding	14163
chrX	151016669	151018259	-3.61	9.9e-07	1.18e-05	Promoter	Gnl3l	protein_coding	237107
chrX	150812923	150813565	-3.14	0.000399	0.0018	Promoter	Maged2	protein_coding	80884
chr14	7817610	7819117	-1.69	0.0114	0.0302	Promoter	Flnb	protein_coding	286940
chrX	155215726	155216882	-3.87	6.59e-06	5.82e-05	Promoter	Sat1	protein_coding	20229
chr2	90579526	90581173	-1.84	0.00649	0.0187	Promoter	Ptprj	protein_coding	19271
chr12	118301080	118302599	-4.68	9.05e-21	1.13e-17	Promoter	Sp4	protein_coding	20688
chr7	59228141	59229432	-3.49	1.38e-09	4.95e-08	Promoter	Ube3a	protein_coding	22215
chrX	152232710	152233237	-5.7	7.31e-06	6.33e-05	Promoter	Kdm5c	protein_coding	20591
chr5	130171521	130172545	-2.75	0.000243	0.00119	Promoter	Rabgef1	protein_coding	56715
chr10	128923052	128923750	-2.08	0.0048	0.0145	Promoter	Rdh5	protein_coding	19682
chr10	128821256	128821928	-3.8	2.09e-05	0.000154	Promoter	Ormdl2	protein_coding	66844
chr10	128626467	128626989	-3.19	0.00182	0.00644	Promoter	Rps26	protein_coding	27370
chr10	128565394	128566490	-2.84	7.53e-05	0.000448	Promoter	Pa2g4	protein_coding	18813
chr10	128525065	128526450	-3.39	7.63e-08	1.38e-06	Promoter	Esyt1	protein_coding	23943
chr11	119942636	119943312	-2.53	0.000129	0.000701	Promoter	Baiap2	protein_coding	108100
chr10	128411167	128412318	-2.46	0.000621	0.00261	Promoter	Rnf41	protein_coding	67588
chr11	120098498	120099274	-3.31	2.56e-05	0.000182	Promoter	Tepsin	protein_coding	78777
chr10	128082715	128083564	-3.09	6.7e-05	0.000407	Promoter	Atp5b	protein_coding	11947
chr10	127667288	127668615	-1.78	0.00572	0.0169	Promoter	Nab2	protein_coding	17937
chr10	127380274	127380689	-2.78	0.0058	0.0171	Promoter	R3hdm2	protein_coding	71750
chr10	127289904	127291183	-3.26	2.03e-08	4.61e-07	Promoter	Ddit3	protein_coding	13198
chr18	77046968	77047418	-5.37	6.02e-07	7.81e-06	Promoter	Katnal2	protein_coding	71206
chr18	77185456	77185901	-3.77	0.000323	0.0015	Promoter	St8sia5	protein_coding	225742
chr18	77565267	77566016	-1.93	0.0129	0.0332	Promoter	Rnf165	protein_coding	225743
chr18	77773716	77774382	-2.33	0.0157	0.0389	Promoter	Atp5a1	protein_coding	11946
chr7	140036136	140037135	-2.16	0.0011	0.00422	Promoter	Zfp511	protein_coding	69752
chr7	139388251	139389095	-2.57	3.71e-05	0.000248	Promoter	Inpp5a	protein_coding	212111
chr7	141392009	141392448	-3.09	0.00205	0.00712	Promoter	Taldo1	protein_coding	21351
chr7	141327187	141328519	-3.21	1.67e-07	2.69e-06	Promoter	Tmem80	protein_coding	71448
chr7	141447308	141447749	-4.7	5.49e-05	0.000344	Promoter	Rplp2	protein_coding	67186
chr7	141454783	141456060	-1.72	0.00915	0.0251	Promoter	Pnpla2	protein_coding	66853
chr7	141475178	141475493	-3.7	0.00564	0.0167	Promoter	Tspan4	protein_coding	64540
chr8	64946671	64947724	-3.42	1.1e-07	1.88e-06	Promoter	Tmem192	protein_coding	73067
chrX	112311342	112311786	-3.22	0.0133	0.0341	Promoter	Apool	protein_coding	68117
chrX	112600605	112601120	-3.67	0.00277	0.00917	Promoter	Zfp711	protein_coding	245595
chr14	122106770	122107655	-1.98	0.00652	0.0188	Promoter	Tm9sf2	protein_coding	68059
chr14	122181034	122181951	-2.65	0.00482	0.0146	Promoter	Clybl	protein_coding	69634
chr14	121034622	121035730	-2.29	0.00197	0.00687	Promoter	Farp1	protein_coding	223254
chr14	121797033	121798708	-3.54	3.55e-09	1.07e-07	Promoter	Dock9	protein_coding	105445
chr11	117654138	117654796	-3.14	2.17e-06	2.26e-05	Promoter	Tnrc6c	protein_coding	217351
chr11	119040684	119041649	-2.6	5.76e-05	0.000357	Promoter	Cbx8	protein_coding	30951
chr11	119299933	119300418	-2.23	0.011	0.0293	Promoter	Eif4a3	protein_coding	192170
chr8	66486022	66486942	-1.85	0.0131	0.0337	Promoter	Tma16	protein_coding	66282
chr6	30896518	30897290	-3.74	1.54e-05	0.000119	Promoter	Copg2	protein_coding	54160
chr6	31398340	31399490	-2.39	0.0019	0.00667	Promoter	Mkln1	protein_coding	27418
chr16	87698745	87699879	-2.53	0.000173	0.000898	Promoter	Bach1	protein_coding	12013
chr16	87495585	87496309	-2.33	0.00188	0.0066	Promoter	Cct8	protein_coding	12469
chrX	52911886	52912527	-3.33	7.35e-05	0.00044	Promoter	Phf6	protein_coding	70998
chrX	52987798	52988805	-3.32	0.000652	0.00271	Promoter	Hprt	protein_coding	15452
chr9	109082265	109082933	-2.53	0.00236	0.00803	Promoter	Ccdc51	protein_coding	66658
chr9	108991108	108992122	-3.93	0.00354	0.0112	Promoter	Pfkfb4	protein_coding	270198
chr6	116337639	116338328	-3.64	4.53e-05	0.000293	Promoter	2020-03-08	protein_coding	71779
chr7	80947506	80948189	-2.31	0.00433	0.0133	Promoter	Sec11a	protein_coding	56529
chr17	25919759	25920618	-4.03	4.02e-12	3.83e-10	Promoter	Rab40c	protein_coding	224624
chr17	25874828	25875788	-3.06	0.00078	0.00316	Promoter	Mettl26	protein_coding	68347
chr17	25844090	25844617	-3.37	0.000977	0.00383	Promoter	Rhot2	protein_coding	214952
chr17	25808569	25809372	-2.55	0.000786	0.00318	Promoter	Fbxl16	protein_coding	214931
chr5	30154885	30155729	-2.11	0.00398	0.0124	Promoter	Hadha	protein_coding	97212
chr3	40744574	40746313	-3.87	4.9e-10	2.14e-08	Promoter	Hspa4l	protein_coding	18415
chr3	40799759	40800623	-2.3	0.00252	0.00845	Promoter	Plk4	protein_coding	20873
chr3	40846549	40847168	-4.37	2.27e-07	3.43e-06	Promoter	Mfsd8	protein_coding	72175
chr3	40949303	40949945	-4.05	1.87e-08	4.33e-07	Promoter	Larp1b	protein_coding	214048
chr3	41742257	41742924	-4.75	1.58e-09	5.5e-08	Promoter	D3Ertd751e	protein_coding	73852
chr2	10080053	10080608	-3.19	4.48e-05	0.000291	Promoter	Atp5c1	protein_coding	11949
chr2	10047839	10048742	-1.81	0.0151	0.0379	Promoter	Taf3	protein_coding	209361
chr7	74554002	74555610	-2.49	0.00015	0.000796	Promoter	Slco3a1	protein_coding	108116
chr4	99928886	99930219	-3.01	8.05e-06	6.89e-05	Promoter	Pgm1	protein_coding	66681
chr9	120570953	120571704	-3.34	0.000634	0.00266	Promoter	Rpl14	protein_coding	67115
chr10	121475835	121476765	-2.3	0.0012	0.00453	Promoter	Rassf3	protein_coding	192678
chr8	128685135	128686617	-2.81	6.29e-05	0.000385	Promoter	Itgb1	protein_coding	16412
chr2	5895062	5895670	-2.99	0.00114	0.00435	Promoter	Sec61a2	protein_coding	57743
chr2	5844754	5845667	-2.02	0.0108	0.0288	Promoter	Nudt5	protein_coding	53893
chr6	47813157	47813775	-4.52	2.24e-09	7.26e-08	Promoter	Pdia4	protein_coding	12304
chr5	139149703	139150347	-4.38	1.24e-08	3.06e-07	Promoter	Prkar1b	protein_coding	19085
chr5	139251772	139252975	-2.59	1.35e-05	0.000107	Promoter	Get4	protein_coding	67604
chrX	42148349	42149330	-4.3	3.87e-07	5.39e-06	Promoter	Stag2	protein_coding	20843
chr13	54589699	54590849	-2.47	0.000282	0.00134	Promoter	Higd2a	protein_coding	67044
chr18	75366484	75367792	-3.41	1.77e-06	1.9e-05	Promoter	Smad7	protein_coding	17131
chr9	4309265	4310266	-4.37	7.85e-14	1.4e-11	Promoter	Kbtbd3	protein_coding	69149
chr9	3403368	3404239	-2.12	0.0139	0.0354	Promoter	Cwf19l2	protein_coding	244672
chr1	4807424	4808212	-4.5	2.17e-06	2.26e-05	Promoter	Lypla1	protein_coding	18777
chr1	9699754	9700856	-2.71	8.18e-05	0.00048	Promoter	Mybl1	protein_coding	17864
chr1	10037570	10038206	-2.51	0.000228	0.00112	Promoter	Cops5	protein_coding	26754
chr1	16104084	16106104	-3.36	3.19e-09	9.84e-08	Promoter	Rdh10	protein_coding	98711
chr1	15805305	15806310	-3.53	1.65e-07	2.66e-06	Promoter	Terf1	protein_coding	21749
chr1	20890398	20891333	-1.65	0.0203	0.0483	Promoter	Paqr8	protein_coding	74229
chr1	21218472	21219076	-3.15	0.000142	0.000761	Promoter	Tmem14a	protein_coding	75712
chr1	13589253	13590239	-3.57	3e-05	0.000208	Promoter	Tram1	protein_coding	72265
chr1	13659986	13660877	-2.13	0.00281	0.00927	Promoter	Lactb2	protein_coding	212442
chr1	12992027	12992889	-1.76	0.0139	0.0354	Promoter	Slco5a1	protein_coding	240726
chr1	16618610	16619526	-3.13	2.66e-06	2.69e-05	Promoter	Ube2w	protein_coding	66799
chr1	16664517	16665523	-2.79	0.00394	0.0124	Promoter	Tmem70	protein_coding	70397
chr1	65186253	65187008	-4.01	1.88e-07	2.94e-06	Promoter	Pikfyve	protein_coding	18711
chr1	64616703	64617848	-2.47	0.000169	0.000876	Promoter	Mettl21a	protein_coding	67099
chr1	64531995	64533228	-2.81	9e-07	1.09e-05	Promoter	Creb1	protein_coding	12912
chr1	64121597	64122475	-4.75	1.01e-12	1.21e-10	Promoter	Klf7	protein_coding	93691
chr1	63176375	63177369	-3.65	1.88e-07	2.94e-06	Promoter	Eef1b2	protein_coding	55949
chr1	57406306	57407192	-2.11	0.00542	0.0161	Promoter	Maip1	protein_coding	68115
chr1	55130727	55131863	-2.08	0.000805	0.00324	Promoter	Mob4	protein_coding	19070
chr1	55087484	55088593	-4.21	2.1e-13	3.16e-11	Promoter	Hspd1	protein_coding	15510
chr1	55052258	55053366	-3.48	8.14e-10	3.21e-08	Promoter	Coq10b	protein_coding	67876
chr1	55026900	55027640	-2.87	0.000101	0.00057	Promoter	Sf3b1	protein_coding	81898
chr1	54250332	54251210	-3.27	1.45e-05	0.000113	Promoter	Ccdc150	protein_coding	78016
chr1	45794890	45795839	-5.08	2.07e-12	2.14e-10	Promoter	Wdr75	protein_coding	73674
chr1	66816589	66818144	-4.17	1.37e-11	1.12e-09	Promoter	Kansl1l	protein_coding	68691
chr1	66700420	66701479	-2.03	0.00617	0.018	Promoter	Rpe	protein_coding	66646
chr1	60566324	60566934	-2.82	0.000526	0.00226	Promoter	Raph1	protein_coding	77300
chr1	60097701	60098695	-2.17	0.000661	0.00275	Promoter	Carf	protein_coding	241066
chr1	59684598	59685206	-2.89	0.005	0.0151	Promoter	Nop58	protein_coding	55989
chr1	59236656	59238199	-1.87	0.00306	0.00994	Promoter	Als2	protein_coding	74018
chr1	58973066	58974302	-1.98	0.00164	0.00589	Promoter	Stradb	protein_coding	227154
chr1	58586018	58586627	-2.65	0.000451	0.00199	Promoter	Ndufb3	protein_coding	66495
chr1	58423360	58424150	-2.87	8.23e-05	0.000482	Promoter	Clk1	protein_coding	12747
chr1	58504647	58505194	-2.85	0.000151	0.000799	Promoter	Orc2	protein_coding	18393
chr1	44118594	44120082	-2.42	0.000185	0.000946	Promoter	Poglut2	protein_coding	72050
chr1	44147622	44148274	-2.23	0.0126	0.0327	Promoter	Ercc5	protein_coding	22592
chr1	44101903	44102679	-2.82	0.000421	0.00188	Promoter	Tex30	protein_coding	75623
chr1	32172372	32173228	-2.42	0.00134	0.00498	Promoter	Khdrbs2	protein_coding	170771
chr1	30949022	30950397	-4.21	1.16e-13	1.85e-11	Promoter	Ptp4a1	protein_coding	19243
chr1	37996844	37998480	-3.56	4.26e-09	1.25e-07	Promoter	Eif5b	protein_coding	226982
chr1	37890131	37890568	-2.35	0.00908	0.0249	Promoter	Mrpl30	protein_coding	107734
chr1	53784596	53785256	-2.23	0.004	0.0125	Promoter	Stk17b	protein_coding	98267
chr1	53352341	53353023	-2.9	5.02e-05	0.00032	Promoter	Asnsd1	protein_coding	70396
chr1	53312921	53313871	-2.39	0.0028	0.00924	Promoter	Osgepl1	protein_coding	72085
chr1	53296621	53297413	-3.03	2.8e-05	0.000196	Promoter	Ormdl1	protein_coding	227102
chr1	52232878	52233678	-3.22	1.33e-06	1.5e-05	Promoter	Gls	protein_coding	14660
chr1	52119067	52119643	-4.21	1.13e-06	1.32e-05	Promoter	Stat1	protein_coding	20846
chr1	51477702	51478987	-3.38	2.54e-08	5.48e-07	Promoter	Nabp1	protein_coding	109019
chr1	37541022	37541665	-1.99	0.0152	0.038	Promoter	Mgat4a	protein_coding	269181
chr1	37429614	37430631	-2.45	0.000232	0.00114	Promoter	Unc50	protein_coding	67387
chr1	37299681	37300361	-5.54	2.45e-07	3.67e-06	Promoter	Inpp4a	protein_coding	269180
chr1	34439226	34440142	-3.98	8.5e-10	3.31e-08	Promoter	Imp4	protein_coding	27993
chr1	74587729	74588638	-3.52	3.72e-08	7.58e-07	Promoter	Zfp142	protein_coding	77264
chr1	82316184	82317086	-2.55	0.000225	0.00111	Promoter	Rhbdd1	protein_coding	76867
chr1	82724839	82725363	-2.1	0.00823	0.0229	Promoter	Mff	protein_coding	75734
chr1	24099817	24100956	-2.79	4.8e-05	0.000308	Promoter	Fam135a	protein_coding	68187
chr1	24005339	24005894	-4.09	0.000184	0.000941	Promoter	Sdhaf4	protein_coding	68002
chr1	82839289	82839698	-5.35	3.04e-05	0.00021	Promoter	Agfg1	protein_coding	15463
chr1	75124610	75125435	-2.76	0.000285	0.00135	Promoter	Nhej1	protein_coding	75570
chr1	83407751	83408413	-2.15	0.0194	0.0465	Promoter	Sphkap	protein_coding	77629
chr1	74505508	74506438	-2.49	0.000157	0.000825	Promoter	Cnot9	protein_coding	58184
chr1	72284015	72284574	-3.09	0.000307	0.00144	Promoter	Tmem169	protein_coding	271711
chr1	71556847	71557395	-2.79	0.000557	0.00238	Promoter	Atic	protein_coding	108147
chr1	71102354	71103249	-3.45	8.22e-06	7.02e-05	Promoter	Bard1	protein_coding	12021
chr1	75168128	75169230	-2.94	6.94e-06	6.07e-05	Promoter	Zfand2b	protein_coding	68818
chr1	75191733	75192355	-2.48	0.000339	0.00157	Promoter	Ankzf1	protein_coding	52231
chr1	75236199	75237088	-3.71	4.61e-06	4.3e-05	Promoter	Dnajb2	protein_coding	56812
chr1	75317062	75318074	-4.92	3.29e-18	2.55e-15	Promoter	Dnpep	protein_coding	13437
chr1	85894558	85895825	-2.23	0.000632	0.00265	Promoter	Itm2c	protein_coding	64294
chr1	86064310	86064882	-3.23	7.3e-05	0.000437	Promoter	Psmd1	protein_coding	70247
chr1	86358933	86360064	-4.27	1.36e-11	1.11e-09	Promoter	Ncl	protein_coding	17975
chr1	86524978	86527418	-4.13	2.09e-15	6.21e-13	Promoter	Ptma	protein_coding	19231
chr1	86582191	86582874	-2.56	0.000269	0.00129	Promoter	Pde6d	protein_coding	18582
chr1	78488521	78489359	-2.98	3.55e-05	0.000239	Promoter	Farsb	protein_coding	23874
chr1	79775994	79776366	-2.54	0.0092	0.0252	Promoter	Mrpl44	protein_coding	69163
chr1	92934255	92935029	-3.5	7.51e-07	9.37e-06	Promoter	Capn10	protein_coding	23830
chr1	93342755	93343699	-3.84	9.61e-08	1.67e-06	Promoter	Pask	protein_coding	269224
chr1	93478085	93479352	-3.96	5.26e-13	6.96e-11	Promoter	2020-09-02	protein_coding	18000
chr1	93754074	93755221	-2.27	0.000384	0.00174	Promoter	Thap4	protein_coding	67026
chr1	93803728	93804453	-4.86	1.05e-12	1.22e-10	Promoter	Ing5	protein_coding	66262
chr1	87755691	87756549	-1.81	0.0174	0.0424	Promoter	Atg16l1	protein_coding	77040
chr1	91297770	91298474	-2.15	0.00718	0.0205	Promoter	Scly	protein_coding	50880
chr1	91397835	91399309	-1.78	0.00867	0.024	Promoter	Ilkap	protein_coding	67444
chr1	91539860	91541081	-2.42	0.000175	0.000904	Promoter	Asb1	protein_coding	65247
chr1	105663276	105664653	-3	5.35e-07	7.06e-06	Promoter	Relch	protein_coding	227446
chr1	97769745	97770643	-3.36	3.9e-06	3.73e-05	Promoter	Gin1	protein_coding	252876
chr1	98094944	98096097	-2.77	7.54e-05	0.000448	Promoter	Pam	protein_coding	18484
chr1	125435363	125436100	-4.61	2.9e-12	2.86e-10	Promoter	Actr3	protein_coding	74117
chr1	125560237	125561529	-3.37	2.74e-08	5.84e-07	Promoter	Slc35f5	protein_coding	74150
chr1	127773714	127774722	-4.37	7.16e-12	6.3e-10	Promoter	Ccnt2	protein_coding	72949
chr1	128243843	128244902	-3.27	1.56e-05	0.00012	Promoter	Ubxn4	protein_coding	67812
chr1	128359246	128360007	-2.42	0.00261	0.00873	Promoter	Mcm6	protein_coding	17219
chr1	128416854	128417726	-3.47	7.53e-07	9.37e-06	Promoter	Dars	protein_coding	226414
chr1	144003708	144005018	-3.31	4.67e-07	6.29e-06	Promoter	Rgs2	protein_coding	19735
chr1	118310951	118311543	-4.86	1.85e-05	0.000138	Promoter	Tsn	protein_coding	22099
chr1	119836946	119838022	-2.87	5.16e-06	4.71e-05	Promoter	Ptpn4	protein_coding	19258
chr1	120120378	120121597	-2.67	7.15e-05	0.00043	Promoter	Dbi	protein_coding	13167
chr1	138618087	138619815	-2.8	5.9e-06	5.28e-05	Promoter	Nek7	protein_coding	59125
chr1	136414999	136415648	-3.75	1.17e-07	1.98e-06	Promoter	Ddx59	protein_coding	67997
chr1	131526550	131528090	-3.95	7.39e-15	1.88e-12	Promoter	Srgap2	protein_coding	14270
chr1	135146900	135147984	-2.16	0.00421	0.013	Promoter	Arl8a	protein_coding	68724
chr1	131910138	131911131	-2.82	0.000104	0.000585	Promoter	Nucks1	protein_coding	98415
chr1	132007324	132008373	-3.37	1.3e-06	1.47e-05	Promoter	Elk4	protein_coding	13714
chr1	132476830	132477627	-1.84	0.0206	0.049	Promoter	Rbbp5	protein_coding	213464
chr1	134414866	134415896	-2.6	6.7e-05	0.000407	Promoter	Adipor1	protein_coding	72674
chr1	156035618	156036645	-4.57	3.39e-11	2.37e-09	Promoter	Tor1aip1	protein_coding	208263
chr1	155416781	155417983	-2.45	0.000386	0.00175	Promoter	Xpr1	protein_coding	19775
chr1	155158469	155159593	-2.42	0.00012	0.000657	Promoter	Stx6	protein_coding	58244
chr1	153899692	153900597	-2.91	1.33e-05	0.000105	Promoter	Glul	protein_coding	14645
chr1	153332085	153333551	-2.16	0.000352	0.00161	Promoter	Lamc1	protein_coding	226519
chr1	151500140	151501406	-3.4	2.82e-07	4.11e-06	Promoter	Rnf2	protein_coding	19821
chr1	179803051	179803975	-3.33	1.4e-06	1.57e-05	Promoter	Ahctf1	protein_coding	226747
chr1	179546051	179546827	-3.79	5.86e-07	7.64e-06	Promoter	Tfb2m	protein_coding	15278
chr1	178405525	178406899	-3.57	2.39e-08	5.23e-07	Promoter	Efcab2	protein_coding	68226
chr1	180568619	180569416	-2.7	0.0037	0.0117	Promoter	Parp1	protein_coding	11545
chr1	178318252	178319195	-4.84	8.07e-14	1.41e-11	Promoter	Cox20	protein_coding	66359
chr1	178187294	178187930	-5.4	2.27e-05	0.000164	Promoter	Desi2	protein_coding	78825
chr1	176813513	176814927	-3.55	6.9e-09	1.86e-07	Promoter	Sdccag8	protein_coding	76816
chr1	182516836	182517763	-2.05	0.00408	0.0127	Promoter	Capn2	protein_coding	12334
chr1	182408708	182409458	-3.41	4.5e-06	4.22e-05	Promoter	Trp53bp2	protein_coding	209456
chr1	182124578	182125300	-4.16	1.45e-07	2.38e-06	Promoter	Srp9	protein_coding	27058
chr1	181143789	181144829	-2.39	0.0017	0.00608	Promoter	Nvl	protein_coding	67459
chr1	180903806	180904555	-1.95	0.0176	0.043	Promoter	Pycr2	protein_coding	69051
chr1	175692206	175693156	-4.3	9e-12	7.75e-10	Promoter	Opn3	protein_coding	13603
chr1	175625160	175626196	-3.07	8.75e-07	1.07e-05	Promoter	Fh1	protein_coding	14194
chr1	175491546	175492806	-1.79	0.0126	0.0327	Promoter	Rgs7	protein_coding	24012
chr1	172632490	172633499	-3.88	8.62e-09	2.26e-07	Promoter	Dusp23	protein_coding	68440
chr1	172147828	172148987	-2.39	0.00089	0.00353	Promoter	Dcaf8	protein_coding	98193
chr1	167283994	167285390	-2.09	0.00287	0.00943	Promoter	Uck2	protein_coding	80914
chr1	166378703	166379687	-3.26	1.18e-06	1.36e-05	Promoter	Tada1	protein_coding	27878
chr1	166002610	166003562	-4.88	2.33e-12	2.35e-10	Promoter	Pou2f1	protein_coding	18986
chr1	165634078	165635073	-3.67	8.92e-08	1.57e-06	Promoter	Mpzl1	protein_coding	68481
chr1	165459958	165461547	-3.91	1e-16	4.67e-14	Promoter	Mpc2	protein_coding	70456
chr1	164458007	164458820	-2.74	0.000118	0.00065	Promoter	Atp1b1	protein_coding	11931
chr1	164307160	164307757	-4.91	1.17e-06	1.35e-05	Promoter	Blzf1	protein_coding	66352
chr1	163929719	163930099	-3.06	0.00317	0.0102	Promoter	Scyl3	protein_coding	240880
chr1	163779226	163780011	-3.94	2.48e-07	3.7e-06	Promoter	Kifap3	protein_coding	16579
chr1	156558239	156559227	-2.11	0.00446	0.0137	Promoter	Abl2	protein_coding	11352
chr1	189921867	189922448	-3.1	0.000313	0.00146	Promoter	Smyd2	protein_coding	226830
chr1	185362764	185363773	-3.63	6.11e-07	7.91e-06	Promoter	Eprs	protein_coding	107508
chr1	185332054	185332511	-3.22	0.00579	0.017	Promoter	Bpnt1	protein_coding	23827
chr1	191325680	191326385	-2.49	0.00134	0.00498	Promoter	Pacc1	protein_coding	66950
chr1	171411024	171411740	-3.32	3.53e-05	0.000238	Promoter	Usf1	protein_coding	22278
chr2	3283246	3284710	-3.35	4.61e-10	2.03e-08	Promoter	Nmt2	protein_coding	18108
chr2	3474430	3475229	-2.3	0.00184	0.0065	Promoter	Suv39h2	protein_coding	64707
chr2	3423729	3424368	-2.44	0.00141	0.0052	Promoter	Dclre1c	protein_coding	227525
chr2	4881594	4882200	-2.02	0.0193	0.0463	Promoter	Sephs1	protein_coding	109079
chr1	170214983	170215468	-3.16	0.0169	0.0414	Promoter	Uhmk1	protein_coding	16589
chr1	170174374	170175549	-3.64	1.91e-08	4.39e-07	Promoter	Uap1	protein_coding	107652
chr1	169968932	169969701	-3.51	9.71e-08	1.69e-06	Promoter	Hsd17b7	protein_coding	15490
chr2	21205153	21206117	-3.31	2.72e-05	0.000192	Promoter	Enkur	protein_coding	71233
chr1	169531304	169532319	-4.21	1.68e-06	1.82e-05	Promoter	Nuf2	protein_coding	66977
chr1	167349604	167350627	-2.42	0.000595	0.00252	Promoter	Aldh9a1	protein_coding	56752
chr1	167393777	167394377	-2.76	0.000116	0.000641	Promoter	Mgst3	protein_coding	66447
chr1	162548160	162549308	-2.5	0.00123	0.00464	Promoter	Eef1aknmt	protein_coding	71449
chr1	162570332	162571107	-3.69	8.83e-07	1.07e-05	Promoter	Vamp4	protein_coding	53330
chr1	161250729	161251916	-3.19	5.42e-05	0.000341	Promoter	Prdx6	protein_coding	11758
chr1	161131113	161131601	-2.11	0.0196	0.0468	Promoter	Klhl20	protein_coding	226541
chr2	15054740	15055877	-3.58	1.98e-07	3.07e-06	Promoter	Nsun6	protein_coding	74455
chr1	161070088	161071111	-3.01	1.14e-05	9.27e-05	Promoter	Cenpl	protein_coding	70454
chr2	14073458	14074650	-2.53	0.00109	0.0042	Promoter	Stam	protein_coding	20844
chr2	13544343	13545099	-2.74	0.00231	0.00786	Promoter	Trdmt1	protein_coding	13434
chr2	13271215	13271806	-2.99	0.000151	0.000799	Promoter	Rsu1	protein_coding	20163
chr2	13573553	13575453	-2.51	7.47e-05	0.000446	Promoter	Vim	protein_coding	22352
chr2	18997518	18998367	-1.84	0.0148	0.0371	Promoter	4930426L09Rik	lncRNA	74629
chr2	18392297	18393102	-2.79	0.000189	0.000961	Promoter	Dnajc1	protein_coding	13418
chr2	39225883	39226634	-2.65	0.000581	0.00247	Promoter	Ppp6c	protein_coding	67857
chr2	39064933	39065752	-2.61	0.000881	0.0035	Promoter	Golga1	protein_coding	76899
chr2	49619170	49619880	-2.92	0.000409	0.00183	Promoter	Kif5c	protein_coding	16574
chr2	50296203	50296893	-3.29	3.04e-05	0.00021	Promoter	Mmadhc	protein_coding	109129
chr2	12418765	12419764	-2.53	0.00183	0.00645	Promoter	Mindy3	protein_coding	66960
chr2	23155853	23156723	-4.14	8.13e-10	3.21e-08	Promoter	Yme1l1	protein_coding	27377
chr2	23068030	23069514	-2.09	0.000467	0.00205	Promoter	Acbd5	protein_coding	74159
chr1	60409193	60410517	-2.99	6.8e-06	5.96e-05	Promoter	Abi2	protein_coding	329165
chr2	22895228	22895962	-2.12	0.0096	0.0261	Promoter	Pdss1	protein_coding	56075
chr2	29889327	29890793	-2.32	0.000208	0.00104	Promoter	Odf2	protein_coding	18286
chr2	32981429	32982241	-2.15	0.00341	0.0109	Promoter	Slc2a8	protein_coding	56017
chr2	32846602	32847800	-2.69	0.000363	0.00166	Promoter	Stxbp1	protein_coding	20910
chr2	28640919	28641425	-2.02	0.00863	0.0239	Promoter	Tsc1	protein_coding	64930
chr2	32451076	32452290	-3.06	3.56e-08	7.28e-07	Promoter	Slc25a25	protein_coding	227731
chr2	32395281	32396567	-2.77	3.47e-05	0.000235	Promoter	Ptges2	protein_coding	96979
chr2	31687938	31688800	-2.66	0.000546	0.00234	Promoter	Abl1	protein_coding	11350
chr2	30981877	30982449	-4.61	6.32e-10	2.64e-08	Promoter	BC005624	protein_coding	227707
chr2	30415422	30416289	-3.09	2.28e-05	0.000165	Promoter	Crat	protein_coding	12908
chr2	30392127	30393037	-3.03	1.04e-05	8.6e-05	Promoter	Dolpp1	protein_coding	57170
chr2	30807510	30808433	-2.35	0.00066	0.00274	Promoter	Ntmt1	protein_coding	66617
chr2	30363956	30364305	-3.15	0.000214	0.00106	Promoter	Miga2	protein_coding	108958
chr2	34771641	34772628	-3.18	8.35e-08	1.49e-06	Promoter	Hspa5	protein_coding	14828
chr2	35200704	35201358	-3.78	7.54e-08	1.37e-06	Promoter	Rab14	protein_coding	68365
chr2	35336362	35337789	-1.93	0.00204	0.00708	Promoter	Stom	protein_coding	13830
chr2	36136061	36137019	-3.04	0.000122	0.000668	Promoter	Mrrf	protein_coding	67871
chr2	36048945	36049583	-2.14	0.00541	0.0161	Promoter	Morn5	protein_coding	75495
chr2	62047430	62048372	-2.46	0.00141	0.00519	Promoter	Slc4a10	protein_coding	94229
chr2	61711579	61712145	-1.83	0.00803	0.0224	Promoter	Psmd14	protein_coding	59029
chr2	37703288	37704192	-3.5	4.75e-07	6.38e-06	Promoter	Strbp	protein_coding	20744
chr2	26445060	26446162	-3.9	7.53e-12	6.59e-10	Promoter	Sec16a	protein_coding	227648
chr2	26315372	26316520	-1.76	0.0177	0.0432	Promoter	Gpsm1	protein_coding	67839
chr2	25983179	25983849	-4.47	9.61e-10	3.65e-08	Promoter	Camsap1	protein_coding	227634
chr2	25574405	25575090	-2.81	2.93e-05	0.000204	Promoter	Mamdc4	protein_coding	381352
chr2	25546615	25547085	-3.83	7.76e-05	0.00046	Promoter	Traf2	protein_coding	22030
chr2	53190994	53192320	-4.42	3.4e-12	3.31e-10	Promoter	Arl6ip6	protein_coding	65103
chr2	24934846	24935686	-2.48	0.000499	0.00217	Promoter	Arrdc1	protein_coding	215705
[truncated: 3,652 more rows]
